# Supplementary material for: Direct observation of charge transfer between molecular heterojunctions based on inorganic semiconductor clusters
Source: Chem Sci. 2020 Mar 23;11(16):4085–96. doi: 10.1039/d0sc00458h (PMC8152627; doi:10.1039/d0sc00458h)
Supplement: SC-011-D0SC00458H-s002 [file SC-011-D0SC00458H-s002.cif]

# Electronic Supplementary Material (ESI) for Chemical Science.
# This journal is © The Royal Society of Chemistry 2020

####################################################################### 
# 
# This file contains crystal structure data downloaded from the 
# Cambridge Structural Database (CSD) hosted by the Cambridge 
# Crystallographic Data Centre (CCDC).
# 
# Full information about CCDC data access policies and citation 
# guidelines are available at http://www.ccdc.cam.ac.uk/access/V1 
# 
# Audit and citation data items may have been added by the CCDC. 
# Please retain this information to preserve the provenance of 
# this file and to allow appropriate attribution of the data. 
# 
#######################################################################

data_T3T4MnInS
_database_code_depnum_ccdc_archive 'CCDC 1968156'
loop_
_audit_author_name
_audit_author_address
'Chaozhuang Xue'
;Soochow University
China
;
_audit_update_record             
;
2019-11-26 deposited with the CCDC.	2020-03-23 downloaded from the CCDC.
;

_audit_creation_method           SHELXL-2014/7
_shelx_SHELXL_version_number     2014/7
_chemical_name_systematic        ?
_chemical_name_common            ?
_chemical_melting_point          ?
_chemical_formula_moiety         'C112 H192 In26 Mn4 N32 S51'
_chemical_formula_sum            'C112 H192 In26 Mn4 N32 S51'
_chemical_formula_weight         6827.10

loop_
_atom_type_symbol
_atom_type_description
_atom_type_scat_dispersion_real
_atom_type_scat_dispersion_imag
_atom_type_scat_source
C C 0.0033 0.0016 'International Tables Vol C Tables 4.2.6.8 and 6.1.1.4'
In In -0.7276 1.3100 'International Tables Vol C Tables 4.2.6.8 and 6.1.1.4'
Mn Mn 0.3368 0.7283 'International Tables Vol C Tables 4.2.6.8 and 6.1.1.4'
N N 0.0061 0.0033 'International Tables Vol C Tables 4.2.6.8 and 6.1.1.4'
S S 0.1246 0.1234 'International Tables Vol C Tables 4.2.6.8 and 6.1.1.4'
H H 0.0000 0.0000 'International Tables Vol C Tables 4.2.6.8 and 6.1.1.4'

_space_group_crystal_system      tetragonal
_space_group_IT_number           88
_space_group_name_H-M_alt        'I 41/a'
_space_group_name_Hall           '-I 4ad'

_shelx_space_group_comment       
;
The symmetry employed for this shelxl refinement is uniquely defined
by the following loop, which should always be used as a source of
symmetry information in preference to the above space-group names.
They are only intended as comments.
;

loop_
_space_group_symop_operation_xyz
'x, y, z'
'-x+1/2, -y, z+1/2'
'-y+3/4, x+1/4, z+1/4'
'y+3/4, -x+3/4, z+3/4'
'x+1/2, y+1/2, z+1/2'
'-x+1, -y+1/2, z+1'
'-y+5/4, x+3/4, z+3/4'
'y+5/4, -x+5/4, z+5/4'
'-x, -y, -z'
'x-1/2, y, -z-1/2'
'y-3/4, -x-1/4, -z-1/4'
'-y-3/4, x-3/4, -z-3/4'
'-x+1/2, -y+1/2, -z+1/2'
'x, y+1/2, -z'
'y-1/4, -x+1/4, -z+1/4'
'-y-1/4, x-1/4, -z-1/4'

_cell_length_a                   22.436(4)
_cell_length_b                   22.436(4)
_cell_length_c                   38.165(8)
_cell_angle_alpha                90
_cell_angle_beta                 90
_cell_angle_gamma                90
_cell_volume                     19211(8)
_cell_formula_units_Z            4
_cell_measurement_temperature    296(2)
_cell_measurement_reflns_used    1568
_cell_measurement_theta_min      2.59
_cell_measurement_theta_max      17.01

_exptl_crystal_description       block
_exptl_crystal_colour            yellow
_exptl_crystal_density_meas      ?
_exptl_crystal_density_method    ?
_exptl_crystal_density_diffrn    2.360
_exptl_crystal_F_000             13112
_exptl_transmission_factor_min   ?
_exptl_transmission_factor_max   ?
_exptl_crystal_size_max          0.15
_exptl_crystal_size_mid          0.15
_exptl_crystal_size_min          0.15
_exptl_absorpt_coefficient_mu    3.907
_shelx_estimated_absorpt_T_min   ?
_shelx_estimated_absorpt_T_max   ?
_exptl_absorpt_correction_type   multi-scan
_exptl_absorpt_correction_T_min  0.6194
_exptl_absorpt_correction_T_max  0.7441
_exptl_absorpt_process_details   ?
_exptl_absorpt_special_details   ?
_diffrn_ambient_temperature      296(2)
_diffrn_radiation_wavelength     0.71073
_diffrn_radiation_type           MoK\a
_diffrn_source                   ?
_diffrn_measurement_device_type  'CCD area detector'
_diffrn_measurement_method       ?
_diffrn_detector_area_resol_mean ?
_diffrn_reflns_number            9157
_diffrn_reflns_av_unetI/netI     0.1073
_diffrn_reflns_av_R_equivalents  0.0868
_diffrn_reflns_limit_h_min       -18
_diffrn_reflns_limit_h_max       18
_diffrn_reflns_limit_k_min       -18
_diffrn_reflns_limit_k_max       17
_diffrn_reflns_limit_l_min       -30
_diffrn_reflns_limit_l_max       25
_diffrn_reflns_theta_min         1.053
_diffrn_reflns_theta_max         17.248
_diffrn_reflns_theta_full        17.248
_diffrn_measured_fraction_theta_max 0.982
_diffrn_measured_fraction_theta_full 0.982
_diffrn_reflns_Laue_measured_fraction_max 0.982
_diffrn_reflns_Laue_measured_fraction_full 0.982
_diffrn_reflns_point_group_measured_fraction_max 0.982
_diffrn_reflns_point_group_measured_fraction_full 0.982
_reflns_number_total             2879
_reflns_number_gt                1698
_reflns_threshold_expression     'I > 2\s(I)'
_reflns_Friedel_coverage         0.000
_reflns_Friedel_fraction_max     .
_reflns_Friedel_fraction_full    .

_reflns_special_details          
;
 Reflections were merged by SHELXL according to the crystal
 class for the calculation of statistics and refinement.
 
 Structure factors included contributions from the .fab file.
 
 _reflns_Friedel_fraction is defined as the number of unique
 Friedel pairs measured divided by the number that would be
 possible theoretically, ignoring centric projections and
 systematic absences.
;

_computing_data_collection       'Burker APEX2'
_computing_cell_refinement       'Bruker SAINT'
_computing_data_reduction        'Bruker SAINT'
_computing_structure_solution    'SHELXS-97 (Sheldrick 2008)'
_computing_structure_refinement  'SHELXL-2014/7 (Sheldrick, 2014)'
_computing_molecular_graphics    'Bruker SHELXTL'
_computing_publication_material  'Bruker SHELXTL'
_refine_special_details          ?
_refine_ls_structure_factor_coef Fsqd
_refine_ls_matrix_type           full
_refine_ls_weighting_scheme      calc
_refine_ls_weighting_details     
'w=1/[\s^2^(Fo^2^)+(0.1000P)^2^] where P=(Fo^2^+2Fc^2^)/3'
_atom_sites_solution_primary     ?
_atom_sites_solution_secondary   ?
_atom_sites_solution_hydrogens   .
_refine_ls_hydrogen_treatment    undef
_refine_ls_extinction_method     none
_refine_ls_extinction_coef       .
_refine_ls_number_reflns         2879
_refine_ls_number_parameters     184
_refine_ls_number_restraints     7
_refine_ls_R_factor_all          0.0946
_refine_ls_R_factor_gt           0.0514
_refine_ls_wR_factor_ref         0.2018
_refine_ls_wR_factor_gt          0.1645
_refine_ls_goodness_of_fit_ref   1.175
_refine_ls_restrained_S_all      1.176
_refine_ls_shift/su_max          0.000
_refine_ls_shift/su_mean         0.000

loop_
_atom_site_label
_atom_site_type_symbol
_atom_site_fract_x
_atom_site_fract_y
_atom_site_fract_z
_atom_site_U_iso_or_equiv
_atom_site_adp_type
_atom_site_occupancy
_atom_site_site_symmetry_order
_atom_site_calc_flag
_atom_site_refinement_flags_posn
_atom_site_refinement_flags_adp
_atom_site_refinement_flags_occupancy
_atom_site_disorder_assembly
_atom_site_disorder_group
In01 In 0.50423(10) 0.55091(10) 0.66161(7) 0.0417(10) Uani 1 1 d . . . . .
Mn1 Mn 0.54152(16) 0.67160(16) 0.58796(11) 0.0064(12) Uani 1 1 d . U . . .
S1 S 0.5000 0.7500 0.6250 0.015(2) Uani 1 4 d S TU P . .
In02 In 0.38526(10) 0.58663(10) 0.58854(7) 0.0446(10) Uani 1 1 d . . . . .
In03 In 0.42261(11) 0.70860(11) 0.51348(7) 0.0467(10) Uani 1 1 d . . . . .
In04 In 0.12829(10) 0.76187(10) 0.37519(8) 0.0490(10) Uani 1 1 d . . . . .
In05 In 0.0000 0.7500 0.44999(10) 0.0493(13) Uani 1 2 d S T P . .
In06 In 0.27098(11) 0.62718(11) 0.51673(8) 0.0530(10) Uani 1 1 d . . . . .
In07 In 0.13332(11) 0.64020(11) 0.44711(8) 0.0547(10) Uani 1 1 d . . . . .
S009 S 0.5835(4) 0.5920(3) 0.6224(2) 0.042(3) Uani 1 1 d . . . . .
S00A S 0.6196(3) 0.7097(4) 0.5500(3) 0.040(3) Uani 1 1 d . . . . .
S00C S 0.4663(3) 0.6285(4) 0.5504(3) 0.044(3) Uani 1 1 d . . . . .
S00D S 0.0590(4) 0.8196(4) 0.4128(3) 0.045(3) Uani 1 1 d . . . . .
S00E S 0.5000 0.7500 0.4760(4) 0.056(4) Uani 1 2 d S T P . .
S00F S 0.3083(4) 0.5440(4) 0.5528(3) 0.054(3) Uani 1 1 d . . . . .
S00G S 0.3457(4) 0.6683(4) 0.4761(3) 0.057(3) Uani 1 1 d . . . . .
S00H S 0.5447(4) 0.4723(4) 0.6983(3) 0.059(3) Uani 1 1 d . . . . .
S00I S 0.4257(4) 0.5082(4) 0.6266(3) 0.054(3) Uani 1 1 d . . . . .
S00J S 0.1833(4) 0.8287(4) 0.3377(3) 0.060(3) Uani 1 1 d . . . . .
S00K S 0.1947(4) 0.5737(4) 0.4827(3) 0.060(3) Uani 1 1 d . . . . .
S00L S 0.0675(5) 0.6937(4) 0.4875(3) 0.070(3) Uani 1 1 d . . . . .
S00M S 0.1960(4) 0.7065(4) 0.4117(3) 0.070(4) Uani 1 1 d . . . . .

loop_
_atom_site_aniso_label
_atom_site_aniso_U_11
_atom_site_aniso_U_22
_atom_site_aniso_U_33
_atom_site_aniso_U_23
_atom_site_aniso_U_13
_atom_site_aniso_U_12
In01 0.0430(18) 0.0372(17) 0.045(2) 0.0026(15) -0.0075(15) -0.0016(13)
Mn1 0.0066(15) 0.0067(15) 0.0058(15) 0.0010(10) -0.0002(10) -0.0003(10)
S1 0.020(6) 0.020(6) 0.004(11) 0.000 0.000 0.000
In02 0.0426(18) 0.0389(18) 0.052(3) -0.0026(15) -0.0099(15) -0.0010(14)
In03 0.0496(18) 0.0485(18) 0.042(2) -0.0038(16) -0.0036(15) 0.0012(14)
In04 0.0400(19) 0.0433(18) 0.064(3) 0.0070(16) -0.0104(16) -0.0015(15)
In05 0.057(3) 0.042(2) 0.048(4) 0.000 0.000 0.010(2)
In06 0.0513(19) 0.0541(19) 0.054(3) -0.0072(16) -0.0105(16) 0.0054(15)
In07 0.056(2) 0.0460(19) 0.062(3) 0.0010(16) -0.0139(17) 0.0059(15)
S009 0.040(6) 0.033(6) 0.054(9) 0.005(6) -0.009(5) 0.004(5)
S00A 0.036(6) 0.043(6) 0.041(8) -0.001(5) 0.008(5) 0.004(5)
S00C 0.033(6) 0.040(6) 0.057(9) -0.003(5) -0.007(5) 0.006(5)
S00D 0.054(7) 0.035(6) 0.047(8) 0.003(5) -0.004(6) -0.006(5)
S00E 0.047(9) 0.071(10) 0.049(13) 0.000 0.000 -0.013(8)
S00F 0.055(7) 0.042(6) 0.066(9) 0.002(6) -0.021(6) -0.012(5)
S00G 0.056(7) 0.083(8) 0.033(9) -0.001(6) -0.004(6) -0.020(6)
S00H 0.061(7) 0.039(6) 0.077(10) 0.021(6) -0.024(6) -0.014(5)
S00I 0.051(7) 0.037(6) 0.074(9) 0.006(6) -0.037(6) -0.009(5)
S00J 0.038(6) 0.065(7) 0.078(10) 0.032(6) -0.001(6) -0.017(5)
S00K 0.062(7) 0.050(7) 0.068(10) -0.012(6) -0.046(6) 0.007(6)
S00L 0.085(8) 0.073(8) 0.051(9) 0.006(7) -0.009(7) 0.043(6)
S00M 0.051(7) 0.080(8) 0.079(11) 0.023(7) -0.032(7) -0.009(6)

_geom_special_details            
;
 All esds (except the esd in the dihedral angle between two l.s. planes)
 are estimated using the full covariance matrix.  The cell esds are taken
 into account individually in the estimation of esds in distances, angles
 and torsion angles; correlations between esds in cell parameters are only
 used when they are defined by crystal symmetry.  An approximate (isotropic)
 treatment of cell esds is used for estimating esds involving l.s. planes.
;

loop_
_geom_bond_atom_site_label_1
_geom_bond_atom_site_label_2
_geom_bond_distance
_geom_bond_site_symmetry_2
_geom_bond_publ_flag
In01 S00I 2.410(9) . ?
In01 S00H 2.429(9) . ?
In01 S009 2.502(9) . ?
In01 S00A 2.516(9) 15_566 ?
Mn1 S009 2.409(9) . ?
Mn1 S00C 2.416(9) . ?
Mn1 S00A 2.430(9) . ?
Mn1 S1 2.441(4) . ?
S1 Mn1 2.441(4) 12_767 ?
S1 Mn1 2.441(4) 15_566 ?
S1 Mn1 2.441(4) 6_564 ?
In02 S00F 2.398(9) . ?
In02 S00I 2.457(9) . ?
In02 S00C 2.510(9) . ?
In02 S009 2.525(9) 15_566 ?
In03 S00G 2.413(9) . ?
In03 S00E 2.435(9) . ?
In03 S00C 2.485(9) . ?
In03 S00A 2.488(9) 6_564 ?
In04 S00M 2.407(10) . ?
In04 S00J 2.413(9) . ?
In04 S00D 2.481(9) . ?
In04 S00D 2.523(9) 11_566 ?
In05 S00L 2.438(9) . ?
In05 S00L 2.438(9) 6_464 ?
In05 S00D 2.491(9) 6_464 ?
In05 S00D 2.492(9) . ?
In06 S00H 2.458(9) 15_566 ?
In06 S00K 2.460(9) . ?
In06 S00G 2.463(9) . ?
In06 S00F 2.467(9) . ?
In07 S00K 2.444(9) . ?
In07 S00J 2.446(10) 11_566 ?
In07 S00L 2.449(10) . ?
In07 S00M 2.454(10) . ?
S009 In02 2.525(9) 12_767 ?
S00A In03 2.488(9) 6_564 ?
S00A In01 2.516(9) 12_767 ?
S00D In04 2.523(9) 16_666 ?
S00E In03 2.434(9) 6_564 ?
S00H In06 2.458(9) 12_767 ?
S00J In07 2.446(9) 16_666 ?

loop_
_geom_angle_atom_site_label_1
_geom_angle_atom_site_label_2
_geom_angle_atom_site_label_3
_geom_angle
_geom_angle_site_symmetry_1
_geom_angle_site_symmetry_3
_geom_angle_publ_flag
S00I In01 S00H 107.7(3) . . ?
S00I In01 S009 109.6(3) . . ?
S00H In01 S009 110.3(3) . . ?
S00I In01 S00A 108.4(3) . 15_566 ?
S00H In01 S00A 109.1(3) . 15_566 ?
S009 In01 S00A 111.7(3) . 15_566 ?
S009 Mn1 S00C 107.5(3) . . ?
S009 Mn1 S00A 107.7(3) . . ?
S00C Mn1 S00A 106.9(3) . . ?
S009 Mn1 S1 111.6(3) . . ?
S00C Mn1 S1 111.4(2) . . ?
S00A Mn1 S1 111.5(2) . . ?
Mn1 S1 Mn1 109.59(10) . 12_767 ?
Mn1 S1 Mn1 109.59(10) . 15_566 ?
Mn1 S1 Mn1 109.23(19) 12_767 15_566 ?
Mn1 S1 Mn1 109.23(19) . 6_564 ?
Mn1 S1 Mn1 109.59(10) 12_767 6_564 ?
Mn1 S1 Mn1 109.59(10) 15_566 6_564 ?
S00F In02 S00I 108.4(3) . . ?
S00F In02 S00C 110.0(3) . . ?
S00I In02 S00C 110.1(3) . . ?
S00F In02 S009 110.0(3) . 15_566 ?
S00I In02 S009 107.5(3) . 15_566 ?
S00C In02 S009 110.8(3) . 15_566 ?
S00G In03 S00E 107.8(4) . . ?
S00G In03 S00C 110.3(3) . . ?
S00E In03 S00C 109.2(3) . . ?
S00G In03 S00A 109.5(3) . 6_564 ?
S00E In03 S00A 108.6(2) . 6_564 ?
S00C In03 S00A 111.4(3) . 6_564 ?
S00M In04 S00J 110.0(3) . . ?
S00M In04 S00D 109.3(4) . . ?
S00J In04 S00D 109.8(3) . . ?
S00M In04 S00D 109.7(3) . 11_566 ?
S00J In04 S00D 108.5(3) . 11_566 ?
S00D In04 S00D 109.6(4) . 11_566 ?
S00L In05 S00L 108.0(5) . 6_464 ?
S00L In05 S00D 109.9(3) . 6_464 ?
S00L In05 S00D 109.3(3) 6_464 6_464 ?
S00L In05 S00D 109.3(3) . . ?
S00L In05 S00D 109.9(3) 6_464 . ?
S00D In05 S00D 110.6(4) 6_464 . ?
S00H In06 S00K 109.0(3) 15_566 . ?
S00H In06 S00G 112.1(3) 15_566 . ?
S00K In06 S00G 108.9(3) . . ?
S00H In06 S00F 112.8(4) 15_566 . ?
S00K In06 S00F 99.3(3) . . ?
S00G In06 S00F 113.8(3) . . ?
S00K In07 S00J 99.9(3) . 11_566 ?
S00K In07 S00L 106.8(4) . . ?
S00J In07 S00L 111.7(4) 11_566 . ?
S00K In07 S00M 110.7(3) . . ?
S00J In07 S00M 113.4(4) 11_566 . ?
S00L In07 S00M 113.3(4) . . ?
Mn1 S009 In01 108.7(3) . . ?
Mn1 S009 In02 108.3(3) . 12_767 ?
In01 S009 In02 107.0(4) . 12_767 ?
Mn1 S00A In03 108.6(3) . 6_564 ?
Mn1 S00A In01 107.6(4) . 12_767 ?
In03 S00A In01 107.7(3) 6_564 12_767 ?
Mn1 S00C In03 108.8(3) . . ?
Mn1 S00C In02 108.2(4) . . ?
In03 S00C In02 108.3(3) . . ?
In04 S00D In05 109.6(3) . . ?
In04 S00D In04 109.6(4) . 16_666 ?
In05 S00D In04 108.6(3) . 16_666 ?
In03 S00E In03 108.0(5) 6_564 . ?
In02 S00F In06 105.1(3) . . ?
In03 S00G In06 104.8(4) . . ?
In01 S00H In06 104.9(3) . 12_767 ?
In01 S00I In02 108.2(3) . . ?
In04 S00J In07 106.8(3) . 16_666 ?
In07 S00K In06 112.8(3) . . ?
In05 S00L In07 105.0(4) . . ?
In04 S00M In07 105.6(3) . . ?

_refine_diff_density_max         1.238
_refine_diff_density_min         -1.674
_refine_diff_density_rms         0.183

_shelx_res_file                  
;

    aa_a_sq.res created by SHELXL-2014/7


TITL aa_a.res in I4(1)/a
REM Old TITL aa in I4(1)/a

REM SHELXT solution in I4(1)/a
REM R1 0.179,  Rweak 0.004,  Alpha 0.019,  Orientation as input
REM Formula found by SHELXT:  C6 In26 Mn4 N12 S51

CELL  0.71073  22.4359  22.4359  38.1653   90.000   90.000   90.000
ZERR    4.000   0.0044   0.0044   0.0078    0.000    0.000    0.000
LATT  2
SYMM 1/2-X, -Y, 1/2+Z
SYMM 3/4-Y, 1/4+X, 1/4+Z
SYMM 3/4+Y, 3/4-X, 3/4+Z
SFAC C IN MN N S H
UNIT 448 104 16 128 204 768
LIST 6 ! automatically inserted. Change 6 to 4 for CHECKCIF!!
TEMP 23.000
L.S. 20 0  499
BOND $H
ACTA
SIMU 0.002 0.01 Mn1 S1
DELU 0.002 0.01 Mn1 S1
FMAP 2
ISOR 0.001 Mn1
PLAN 20
ABIN
WGHT    0.100000
FVAR       0.03021
IN01  2    0.504234    0.550908    0.661614    11.00000    0.04298    0.03720 =
         0.04493    0.00259   -0.00747   -0.00157
MN1   3    0.541516    0.671604    0.587958    11.00000    0.00664    0.00672 =
         0.00584    0.00100   -0.00016   -0.00033
S1    5    0.500000    0.750000    0.625000    10.25000    0.01986    0.01986 =
         0.00397    0.00000    0.00000    0.00000
IN02  2    0.385256    0.586633    0.588543    11.00000    0.04258    0.03887 =
         0.05238   -0.00259   -0.00988   -0.00105
IN03  2    0.422612    0.708596    0.513481    11.00000    0.04959    0.04850 =
         0.04189   -0.00382   -0.00359    0.00123
IN04  2    0.128292    0.761871    0.375191    11.00000    0.03998    0.04333 =
         0.06370    0.00699   -0.01040   -0.00151
IN05  2    0.000000    0.750000    0.449987    10.50000    0.05716    0.04221 =
         0.04850    0.00000    0.00000    0.00972
IN06  2    0.270975    0.627180    0.516729    11.00000    0.05130    0.05406 =
         0.05374   -0.00725   -0.01046    0.00544
IN07  2    0.133318    0.640197    0.447114    11.00000    0.05580    0.04602 =
         0.06235    0.00097   -0.01394    0.00588
S009  5    0.583539    0.592000    0.622356    11.00000    0.03971    0.03304 =
         0.05386    0.00486   -0.00870    0.00374
S00A  5    0.619594    0.709749    0.549951    11.00000    0.03562    0.04335 =
         0.04135   -0.00096    0.00783    0.00434
S00C  5    0.466254    0.628519    0.550449    11.00000    0.03322    0.04027 =
         0.05721   -0.00311   -0.00718    0.00563
S00D  5    0.059023    0.819624    0.412801    11.00000    0.05424    0.03531 =
         0.04678    0.00281   -0.00397   -0.00580
S00E  5    0.500000    0.750000    0.475971    10.50000    0.04663    0.07147 =
         0.04887    0.00000    0.00000   -0.01330
S00F  5    0.308316    0.543977    0.552848    11.00000    0.05453    0.04172 =
         0.06585    0.00164   -0.02134   -0.01163
S00G  5    0.345711    0.668345    0.476142    11.00000    0.05635    0.08260 =
         0.03257   -0.00100   -0.00422   -0.02014
S00H  5    0.544698    0.472283    0.698332    11.00000    0.06091    0.03933 =
         0.07731    0.02068   -0.02414   -0.01437
S00I  5    0.425709    0.508167    0.626630    11.00000    0.05087    0.03672 =
         0.07399    0.00640   -0.03689   -0.00868
S00J  5    0.183293    0.828686    0.337662    11.00000    0.03822    0.06496 =
         0.07804    0.03168   -0.00062   -0.01691
S00K  5    0.194719    0.573676    0.482722    11.00000    0.06153    0.05014 =
         0.06844   -0.01150   -0.04557    0.00672
S00L  5    0.067482    0.693663    0.487523    11.00000    0.08494    0.07334 =
         0.05104    0.00604   -0.00893    0.04307
S00M  5    0.196034    0.706534    0.411721    11.00000    0.05079    0.08016 =
         0.07932    0.02331   -0.03208   -0.00924
HKLF 4

REM  aa_a.res in I4(1)/a
REM R1 =  0.0514 for    1698 Fo > 4sig(Fo)  and  0.0946 for all    2879 data
REM    184 parameters refined using      7 restraints

END

WGHT      0.1301      7.5341

REM Highest difference peak  1.238,  deepest hole -1.674,  1-sigma level  0.183
Q1    1   0.5000  0.7500  0.4406  10.50000  0.05    0.93
Q2    1   0.5000  0.7500  0.4867  10.50000  0.05    0.85
Q3    1   0.0605  0.6986  0.5217  11.00000  0.05    0.71
Q4    1   0.2755  0.6129  0.5193  11.00000  0.05    0.69
Q5    1   0.5434  0.7846  0.4613  11.00000  0.05    0.65
Q6    1   0.1194  0.6529  0.5058  11.00000  0.05    0.64
Q7    1   0.3760  0.6571  0.4903  11.00000  0.05    0.61
Q8    1   0.5586  0.7984  0.4685  11.00000  0.05    0.61
Q9    1   0.5583  0.5006  0.6998  11.00000  0.05    0.56
Q10   1   0.5825  0.4344  0.7031  11.00000  0.05    0.55
Q11   1   0.5019  0.4515  0.6954  11.00000  0.05    0.53
Q12   1   0.5481  0.4576  0.6623  11.00000  0.05    0.52
Q13   1   0.1895  0.8084  0.3057  11.00000  0.05    0.49
Q14   1   0.1397  0.6205  0.4490  11.00000  0.05    0.48
Q15   1   0.3839  0.6891  0.4495  11.00000  0.05    0.47
Q16   1   0.2643  0.6704  0.5108  11.00000  0.05    0.46
Q17   1   0.3258  0.6224  0.4639  11.00000  0.05    0.46
Q18   1   0.0505  0.7524  0.4984  11.00000  0.05    0.46
Q19   1   0.4280  0.4612  0.6057  11.00000  0.05    0.46
Q20   1   0.0767  0.7091  0.4833  11.00000  0.05    0.46
;
_shelx_res_checksum              96619

_shelx_fab_file                  
;
    2    2    0     -7.34      0.00
   -2    4    0    -35.18      0.00
    0    4    0   -111.97      0.00
    2    4    0    -21.21      0.00
    4    4    0    -29.77      0.00
   -4    6    0     -2.30      0.00
   -2    6    0     46.10      0.00
    0    6    0     41.02      0.00
    2    6    0     32.81      0.00
    4    6    0    -42.10      0.00
    6    6    0    -66.45      0.00
   -6    8    0    -19.18      0.00
   -4    8    0     64.28      0.00
   -2    8    0    -30.10      0.00
    0    8    0    -67.17      0.00
    2    8    0     47.06      0.00
    4    8    0     17.07      0.00
    6    8    0     16.89      0.00
    8    8    0     -6.80      0.00
   -8   10    0    -18.23      0.00
   -6   10    0    -50.76      0.00
   -4   10    0     47.22      0.00
   -2   10    0    -38.16      0.00
    0   10    0      9.65      0.00
    2   10    0    -18.65      0.00
    4   10    0     49.79      0.00
    6   10    0    -22.41      0.00
    8   10    0    -50.01      0.00
   10   10    0     49.26      0.00
  -10   12    0     20.92      0.00
   -8   12    0     12.96      0.00
   -6   12    0    -66.90      0.00
   -4   12    0    -28.17      0.00
   -2   12    0     -6.23      0.00
    0   12    0     51.73      0.00
    2   12    0     74.39      0.00
    4   12    0     53.00      0.00
    6   12    0    -15.68      0.00
    8   12    0     65.76      0.00
   10   12    0     33.86      0.00
   12   12    0     20.74      0.00
  -12   14    0     57.88      0.00
  -10   14    0    -36.13      0.00
   -8   14    0      6.53      0.00
   -6   14    0    -17.84      0.00
   -4   14    0    -15.49      0.00
   -2   14    0     -7.40      0.00
    0   14    0    -18.35      0.00
    2   14    0     39.76      0.00
    4   14    0      2.09      0.00
    6   14    0      2.58      0.00
    8   14    0     17.14      0.00
   10   14    0     66.26      0.00
   12   14    0     43.28      0.00
   -8   16    0    -21.16      0.00
   -6   16    0    -27.98      0.00
   -4   16    0      6.56      0.00
   -2   16    0    -14.52      0.00
    0   16    0     -3.90      0.00
    2   16    0     32.08      0.00
    4   16    0      9.69      0.00
    6   16    0    -15.00      0.00
    8   16    0    100.33      0.00
   -4   18    0      0.93      0.00
   -2   18    0      4.24      0.00
    0   18    0    -39.30      0.00
    2   18    0     30.30      0.00
    4   18    0    -22.38      0.00
    0    1    1    327.88      0.00
   -1    2    1    281.62      0.00
    1    2    1   -411.10      0.00
   -2    3    1     37.43      0.00
    0    3    1     29.47      0.00
    2    3    1   -266.48      0.00
   -3    4    1     26.97      0.00
   -1    4    1   -146.57      0.00
    1    4    1    171.34      0.00
    3    4    1     -6.97      0.00
   -4    5    1     54.81      0.00
   -2    5    1    -31.49      0.00
    0    5    1    -98.72      0.00
    2    5    1    -34.40      0.00
    4    5    1    -46.16      0.00
   -5    6    1      3.39      0.00
   -3    6    1     67.97      0.00
   -1    6    1     20.58      0.00
    1    6    1     83.95      0.00
    3    6    1     29.53      0.00
    5    6    1     40.59      0.00
   -6    7    1     12.98      0.00
   -4    7    1     -2.41      0.00
   -2    7    1      1.95      0.00
    0    7    1     16.33      0.00
    2    7    1     18.35      0.00
    4    7    1     -7.71      0.00
    6    7    1    -19.12      0.00
   -7    8    1      3.37      0.00
   -5    8    1     -2.87      0.00
   -3    8    1     12.64      0.00
   -1    8    1     15.54      0.00
    1    8    1     57.92      0.00
    3    8    1    -15.49      0.00
    5    8    1     21.35      0.00
    7    8    1     -9.59      0.00
   -8    9    1      4.88      0.00
   -6    9    1    -27.37      0.00
   -4    9    1     15.07      0.00
   -2    9    1     26.67      0.00
    0    9    1     38.02      0.00
    2    9    1      1.73      0.00
    4    9    1     10.78      0.00
    6    9    1     -2.68      0.00
    8    9    1     -2.65      0.00
   -9   10    1    -10.37      0.00
   -7   10    1     13.63      0.00
   -5   10    1    -40.36      0.00
   -3   10    1    -34.17      0.00
   -1   10    1    -25.90      0.00
    1   10    1      7.57      0.00
    3   10    1     25.45      0.00
    5   10    1     28.52      0.00
    7   10    1     23.65      0.00
    9   10    1     -0.59      0.00
  -10   11    1      2.67      0.00
   -8   11    1     -0.30      0.00
   -6   11    1     -3.74      0.00
   -4   11    1      2.15      0.00
   -2   11    1    -15.10      0.00
    0   11    1    -15.48      0.00
    2   11    1     -9.13      0.00
    4   11    1     15.19      0.00
    6   11    1     17.17      0.00
    8   11    1    -14.95      0.00
   10   11    1      6.73      0.00
  -11   12    1      2.78      0.00
   -9   12    1     21.75      0.00
   -7   12    1     14.57      0.00
   -5   12    1     28.85      0.00
   -3   12    1    -14.53      0.00
   -1   12    1     13.21      0.00
    1   12    1    -32.11      0.00
    3   12    1     45.96      0.00
    5   12    1     29.98      0.00
    7   12    1     10.03      0.00
    9   12    1      3.45      0.00
   11   12    1    -21.40      0.00
  -12   13    1    -28.21      0.00
  -10   13    1     35.31      0.00
   -8   13    1     -5.86      0.00
   -6   13    1     10.56      0.00
   -4   13    1     10.95      0.00
   -2   13    1     -4.27      0.00
    0   13    1     -9.26      0.00
    2   13    1     -9.51      0.00
    4   13    1     12.44      0.00
    6   13    1     -9.64      0.00
    8   13    1    -25.60      0.00
   10   13    1      9.63      0.00
   12   13    1      4.54      0.00
  -11   14    1    -16.53      0.00
   -9   14    1     32.72      0.00
   -7   14    1     25.74      0.00
   -5   14    1     -1.61      0.00
   -3   14    1     -9.76      0.00
   -1   14    1     14.60      0.00
    1   14    1     26.85      0.00
    3   14    1    -32.79      0.00
    5   14    1      8.23      0.00
    7   14    1     32.05      0.00
    9   14    1    -43.59      0.00
   11   14    1     32.62      0.00
  -10   15    1     38.58      0.00
   -8   15    1      0.27      0.00
   -6   15    1     -1.78      0.00
   -4   15    1     -6.93      0.00
   -2   15    1      1.02      0.00
    0   15    1      4.23      0.00
    2   15    1     -4.43      0.00
    4   15    1     14.61      0.00
    6   15    1      8.73      0.00
    8   15    1     10.98      0.00
   10   15    1     34.24      0.00
   -9   16    1    -49.05      0.00
   -7   16    1     30.55      0.00
   -5   16    1    -32.65      0.00
   -3   16    1     31.66      0.00
   -1   16    1    -24.87      0.00
    1   16    1      5.58      0.00
    3   16    1     10.87      0.00
    5   16    1     11.85      0.00
    7   16    1    -14.65      0.00
    9   16    1     20.72      0.00
   -6   17    1    -19.26      0.00
   -4   17    1     14.49      0.00
   -2   17    1     11.82      0.00
    0   17    1    -12.63      0.00
    2   17    1     -3.78      0.00
    4   17    1     15.63      0.00
    6   17    1     33.72      0.00
   -5   18    1      7.41      0.00
   -3   18    1     12.09      0.00
   -1   18    1     22.52      0.00
    1   18    1     -3.61      0.00
    3   18    1     19.47      0.00
    5   18    1    -25.07      0.00
    1    1    2   2009.93      0.00
    2    2    2    167.07      0.00
   -1    3    2    262.87      0.00
    1    3    2    157.89      0.00
    3    3    2    -65.45      0.00
   -2    4    2    157.97      0.00
    0    4    2    -59.34      0.00
    2    4    2    191.74      0.00
    4    4    2    -86.90      0.00
   -3    5    2    -72.07      0.00
   -1    5    2    -83.34      0.00
    1    5    2     67.56      0.00
    3    5    2    -32.37      0.00
    5    5    2     33.91      0.00
   -4    6    2     32.71      0.00
   -2    6    2     10.11      0.00
    0    6    2     33.50      0.00
    2    6    2     13.27      0.00
    4    6    2    -13.10      0.00
    6    6    2     -9.35      0.00
   -5    7    2    -28.59      0.00
   -3    7    2     18.47      0.00
   -1    7    2     -0.88      0.00
    1    7    2      9.58      0.00
    3    7    2     19.26      0.00
    5    7    2    -66.50      0.00
    7    7    2     -2.65      0.00
   -6    8    2     -5.78      0.00
   -4    8    2     -0.83      0.00
   -2    8    2     -8.09      0.00
    0    8    2     -3.28      0.00
    2    8    2     -0.91      0.00
    4    8    2     11.66      0.00
    6    8    2     -1.82      0.00
    8    8    2     52.05      0.00
   -7    9    2     28.06      0.00
   -5    9    2    -10.25      0.00
   -3    9    2     27.16      0.00
   -1    9    2      0.57      0.00
    1    9    2    -21.24      0.00
    3    9    2     -3.46      0.00
    5    9    2    -14.89      0.00
    7    9    2    -12.11      0.00
    9    9    2      6.60      0.00
   -8   10    2     -7.29      0.00
   -6   10    2      0.70      0.00
   -4   10    2    -30.51      0.00
   -2   10    2    -12.20      0.00
    0   10    2     63.00      0.00
    2   10    2    -59.24      0.00
    4   10    2     26.44      0.00
    6   10    2      7.60      0.00
    8   10    2     14.79      0.00
   10   10    2    -10.48      0.00
   -9   11    2     28.86      0.00
   -7   11    2    -19.60      0.00
   -5   11    2     23.82      0.00
   -3   11    2      6.55      0.00
   -1   11    2    -10.74      0.00
    1   11    2    -33.99      0.00
    3   11    2    -36.27      0.00
    5   11    2      2.22      0.00
    7   11    2    -53.98      0.00
    9   11    2    -18.20      0.00
   11   11    2      5.82      0.00
  -10   12    2    -15.53      0.00
   -8   12    2     27.91      0.00
   -6   12    2    -19.24      0.00
   -4   12    2      8.95      0.00
   -2   12    2     -5.99      0.00
    0   12    2     36.17      0.00
    2   12    2     15.57      0.00
    4   12    2     10.13      0.00
    6   12    2     19.42      0.00
    8   12    2     15.31      0.00
   10   12    2      4.09      0.00
   12   12    2     28.80      0.00
  -11   13    2      9.50      0.00
   -9   13    2     22.24      0.00
   -7   13    2    -41.96      0.00
   -5   13    2    -10.16      0.00
   -3   13    2     -0.31      0.00
   -1   13    2     21.76      0.00
    1   13    2     15.66      0.00
    3   13    2     40.59      0.00
    5   13    2      2.26      0.00
    7   13    2    -28.92      0.00
    9   13    2     44.81      0.00
   11   13    2    -16.83      0.00
   13   13    2     -9.64      0.00
  -12   14    2     45.28      0.00
  -10   14    2     -5.05      0.00
   -8   14    2     25.63      0.00
   -6   14    2     13.92      0.00
   -4   14    2     -9.73      0.00
   -2   14    2     12.98      0.00
    0   14    2      3.73      0.00
    2   14    2     52.14      0.00
    4   14    2     46.18      0.00
    6   14    2      3.76      0.00
    8   14    2     22.55      0.00
   10   14    2     17.78      0.00
   12   14    2      7.94      0.00
  -11   15    2    -65.37      0.00
   -9   15    2      6.05      0.00
   -7   15    2    -15.54      0.00
   -5   15    2     10.40      0.00
   -3   15    2    -22.73      0.00
   -1   15    2      8.78      0.00
    1   15    2     -8.34      0.00
    3   15    2      8.68      0.00
    5   15    2    -12.23      0.00
    7   15    2    -36.51      0.00
    9   15    2    -29.23      0.00
   11   15    2    137.53      0.00
   -8   16    2     40.47      0.00
   -6   16    2    -25.87      0.00
   -4   16    2    -45.80      0.00
   -2   16    2    -11.62      0.00
    0   16    2     14.67      0.00
    2   16    2    -21.93      0.00
    4   16    2     25.24      0.00
    6   16    2     17.91      0.00
    8   16    2    -24.13      0.00
   -7   17    2    -16.26      0.00
   -5   17    2    -42.50      0.00
   -3   17    2     -1.29      0.00
   -1   17    2    -21.97      0.00
    1   17    2     16.77      0.00
    3   17    2     10.56      0.00
    5   17    2      3.99      0.00
    7   17    2     -2.88      0.00
   -4   18    2      5.80      0.00
   -2   18    2    -28.42      0.00
    0   18    2     15.15      0.00
    2   18    2    -55.12      0.00
    4   18    2     -9.23      0.00
    0    1    3    -82.41      0.00
   -1    2    3    892.57      0.00
    1    2    3   -262.18      0.00
   -2    3    3    362.18      0.00
    0    3    3    -53.08      0.00
    2    3    3   -309.02      0.00
   -3    4    3   -159.13      0.00
   -1    4    3    123.16      0.00
    1    4    3    152.64      0.00
    3    4    3   -127.70      0.00
   -4    5    3      9.70      0.00
   -2    5    3     60.23      0.00
    0    5    3      8.31      0.00
    2    5    3    -68.79      0.00
    4    5    3     -5.45      0.00
   -5    6    3     17.58      0.00
   -3    6    3     48.45      0.00
   -1    6    3      1.34      0.00
    1    6    3   -122.02      0.00
    3    6    3      2.48      0.00
    5    6    3      1.35      0.00
   -6    7    3     19.86      0.00
   -4    7    3     40.16      0.00
   -2    7    3    -23.18      0.00
    0    7    3    113.75      0.00
    2    7    3    -16.56      0.00
    4    7    3     13.46      0.00
    6    7    3     -0.39      0.00
   -7    8    3     17.42      0.00
   -5    8    3     -1.05      0.00
   -3    8    3      3.37      0.00
   -1    8    3     -3.38      0.00
    1    8    3     21.13      0.00
    3    8    3    -23.90      0.00
    5    8    3     -3.31      0.00
    7    8    3    -15.19      0.00
   -8    9    3    -18.69      0.00
   -6    9    3     45.50      0.00
   -4    9    3      6.64      0.00
   -2    9    3    -37.78      0.00
    0    9    3     32.19      0.00
    2    9    3      6.96      0.00
    4    9    3    -43.58      0.00
    6    9    3    -37.96      0.00
    8    9    3     15.92      0.00
   -9   10    3     12.97      0.00
   -7   10    3      7.66      0.00
   -5   10    3    -23.65      0.00
   -3   10    3    -10.10      0.00
   -1   10    3      6.48      0.00
    1   10    3     36.16      0.00
    3   10    3     -5.48      0.00
    5   10    3     26.81      0.00
    7   10    3     -7.01      0.00
    9   10    3     -7.99      0.00
  -10   11    3     25.37      0.00
   -8   11    3    -52.76      0.00
   -6   11    3      3.91      0.00
   -4   11    3    -57.50      0.00
   -2   11    3     -4.73      0.00
    0   11    3     11.79      0.00
    2   11    3      9.46      0.00
    4   11    3    -30.12      0.00
    6   11    3    -34.90      0.00
    8   11    3     -4.20      0.00
   10   11    3      6.03      0.00
  -11   12    3     44.58      0.00
   -9   12    3     21.88      0.00
   -7   12    3     33.47      0.00
   -5   12    3     -2.94      0.00
   -3   12    3      3.92      0.00
   -1   12    3    -12.28      0.00
    1   12    3    -34.27      0.00
    3   12    3     39.53      0.00
    5   12    3      7.62      0.00
    7   12    3     -0.20      0.00
    9   12    3     12.01      0.00
   11   12    3      8.53      0.00
  -12   13    3    -89.09      0.00
  -10   13    3    -25.68      0.00
   -8   13    3    -43.12      0.00
   -6   13    3      3.29      0.00
   -4   13    3      4.90      0.00
   -2   13    3     -9.99      0.00
    0   13    3    -12.37      0.00
    2   13    3     -7.20      0.00
    4   13    3     35.80      0.00
    6   13    3      9.34      0.00
    8   13    3     26.62      0.00
   10   13    3      8.00      0.00
   12   13    3    -11.59      0.00
  -11   14    3     51.85      0.00
   -9   14    3     37.41      0.00
   -7   14    3    -13.19      0.00
   -5   14    3     -7.00      0.00
   -3   14    3     -6.46      0.00
   -1   14    3     18.66      0.00
    1   14    3      3.33      0.00
    3   14    3     -7.81      0.00
    5   14    3    -26.77      0.00
    7   14    3    -14.02      0.00
    9   14    3    -20.08      0.00
   11   14    3     35.81      0.00
  -10   15    3     13.12      0.00
   -8   15    3      6.46      0.00
   -6   15    3     25.36      0.00
   -4   15    3      9.97      0.00
   -2   15    3      5.10      0.00
    0   15    3     13.59      0.00
    2   15    3     10.24      0.00
    4   15    3    -29.84      0.00
    6   15    3     39.47      0.00
    8   15    3    -15.68      0.00
   10   15    3     28.92      0.00
   -9   16    3     22.12      0.00
   -7   16    3    -14.77      0.00
   -5   16    3     21.53      0.00
   -3   16    3    -27.51      0.00
   -1   16    3     -8.10      0.00
    1   16    3     27.21      0.00
    3   16    3     22.55      0.00
    5   16    3      8.11      0.00
    7   16    3     55.49      0.00
    9   16    3    -20.03      0.00
   -6   17    3    -17.66      0.00
   -4   17    3     -6.00      0.00
   -2   17    3      2.53      0.00
    0   17    3    -39.55      0.00
    2   17    3     29.75      0.00
    4   17    3    -27.21      0.00
    6   17    3      9.84      0.00
   -3   18    3     -6.46      0.00
   -1   18    3    -22.31      0.00
    1   18    3     -1.92      0.00
    3   18    3     14.85      0.00
    0    0    4   -547.46      0.00
    1    1    4     41.07      0.00
    0    2    4    300.88      0.00
    2    2    4    825.00      0.00
   -1    3    4    299.95      0.00
    1    3    4      1.65      0.00
    3    3    4    202.03      0.00
   -2    4    4    346.42      0.00
    0    4    4     98.55      0.00
    2    4    4    -29.42      0.00
    4    4    4    -15.80      0.00
   -3    5    4     16.99      0.00
   -1    5    4    -42.55      0.00
    1    5    4    107.03      0.00
    3    5    4     90.62      0.00
    5    5    4    -32.12      0.00
   -4    6    4    -18.87      0.00
   -2    6    4     15.32      0.00
    0    6    4    129.59      0.00
    2    6    4    -21.37      0.00
    4    6    4    -23.76      0.00
    6    6    4     50.60      0.00
   -5    7    4      5.36      0.00
   -3    7    4     48.68      0.00
   -1    7    4     -6.49      0.00
    1    7    4      6.45      0.00
    3    7    4      9.70      0.00
    5    7    4      3.08      0.00
    7    7    4    -35.96      0.00
   -6    8    4     -5.17      0.00
   -4    8    4     16.40      0.00
   -2    8    4     -3.95      0.00
    0    8    4    -12.70      0.00
    2    8    4     47.18      0.00
    4    8    4     12.09      0.00
    6    8    4      4.14      0.00
    8    8    4    -21.81      0.00
   -7    9    4    -60.79      0.00
   -5    9    4     38.33      0.00
   -3    9    4     10.40      0.00
   -1    9    4     10.98      0.00
    1    9    4    -35.12      0.00
    3    9    4     12.96      0.00
    5    9    4     12.39      0.00
    7    9    4     -1.68      0.00
    9    9    4     -6.21      0.00
   -8   10    4     14.58      0.00
   -6   10    4     10.78      0.00
   -4   10    4      4.41      0.00
   -2   10    4     16.68      0.00
    0   10    4     -3.27      0.00
    2   10    4     10.01      0.00
    4   10    4     36.35      0.00
    6   10    4     -4.76      0.00
    8   10    4     -2.15      0.00
   10   10    4    -25.15      0.00
   -9   11    4    -15.71      0.00
   -7   11    4    -14.19      0.00
   -5   11    4     -3.52      0.00
   -3   11    4      3.88      0.00
   -1   11    4     15.40      0.00
    1   11    4    -14.96      0.00
    3   11    4    -42.67      0.00
    5   11    4      4.59      0.00
    7   11    4     14.84      0.00
    9   11    4    -53.08      0.00
   11   11    4    -15.12      0.00
  -10   12    4     15.04      0.00
   -8   12    4     35.59      0.00
   -6   12    4     27.75      0.00
   -4   12    4    -12.51      0.00
   -2   12    4    -16.87      0.00
    0   12    4     -8.99      0.00
    2   12    4    -12.15      0.00
    4   12    4    -13.00      0.00
    6   12    4     -2.66      0.00
    8   12    4      7.38      0.00
   10   12    4    -19.22      0.00
   12   12    4     29.01      0.00
  -11   13    4     13.41      0.00
   -9   13    4     22.34      0.00
   -7   13    4     18.69      0.00
   -5   13    4      9.09      0.00
   -3   13    4     -9.83      0.00
   -1   13    4     28.33      0.00
    1   13    4    -17.76      0.00
    3   13    4    -39.78      0.00
    5   13    4     14.06      0.00
    7   13    4    -14.55      0.00
    9   13    4    -41.21      0.00
   11   13    4     44.40      0.00
   13   13    4    -15.66      0.00
  -12   14    4     20.60      0.00
  -10   14    4     27.88      0.00
   -8   14    4     -7.44      0.00
   -6   14    4     -9.48      0.00
   -4   14    4      6.12      0.00
   -2   14    4     -2.40      0.00
    0   14    4    -12.73      0.00
    2   14    4     22.34      0.00
    4   14    4     22.06      0.00
    6   14    4     10.69      0.00
    8   14    4     49.53      0.00
   10   14    4     18.72      0.00
   12   14    4    -12.68      0.00
   -9   15    4     14.63      0.00
   -7   15    4     31.50      0.00
   -5   15    4     -3.02      0.00
   -3   15    4      5.53      0.00
   -1   15    4      2.39      0.00
    1   15    4      3.81      0.00
    3   15    4     49.47      0.00
    5   15    4     -9.15      0.00
    7   15    4      4.70      0.00
    9   15    4    -25.19      0.00
   -8   16    4    -13.26      0.00
   -6   16    4      1.51      0.00
   -4   16    4     20.03      0.00
   -2   16    4     14.36      0.00
    0   16    4    -11.02      0.00
    2   16    4    -22.40      0.00
    4   16    4      4.27      0.00
    6   16    4    -58.21      0.00
    8   16    4    -18.09      0.00
   -7   17    4     45.43      0.00
   -5   17    4    -14.69      0.00
   -3   17    4    -42.94      0.00
   -1   17    4      8.49      0.00
    1   17    4     23.95      0.00
    3   17    4     11.28      0.00
    5   17    4     39.10      0.00
    7   17    4     -7.22      0.00
   -4   18    4     24.32      0.00
   -2   18    4    -22.27      0.00
    0   18    4    -25.76      0.00
    2   18    4     11.02      0.00
    4   18    4    -23.81      0.00
    0    1    5    -33.49      0.00
   -1    2    5    163.77      0.00
    1    2    5   -101.78      0.00
   -2    3    5    458.59      0.00
    0    3    5     78.50      0.00
    2    3    5     28.03      0.00
   -3    4    5    103.43      0.00
   -1    4    5    145.21      0.00
    1    4    5   -102.57      0.00
    3    4    5     18.16      0.00
   -4    5    5     -0.23      0.00
   -2    5    5     76.61      0.00
    0    5    5    124.99      0.00
    2    5    5     73.84      0.00
    4    5    5    -50.91      0.00
   -5    6    5      2.76      0.00
   -3    6    5     46.80      0.00
   -1    6    5     16.43      0.00
    1    6    5    -16.36      0.00
    3    6    5    -29.49      0.00
    5    6    5     13.98      0.00
   -6    7    5    -20.56      0.00
   -4    7    5     11.13      0.00
   -2    7    5      9.30      0.00
    0    7    5     29.47      0.00
    2    7    5    -40.38      0.00
    4    7    5     -5.28      0.00
    6    7    5     19.77      0.00
   -7    8    5     11.11      0.00
   -5    8    5      9.58      0.00
   -3    8    5     47.74      0.00
   -1    8    5     40.57      0.00
    1    8    5     26.22      0.00
    3    8    5    -11.71      0.00
    5    8    5     46.84      0.00
    7    8    5     -5.24      0.00
   -8    9    5     -7.37      0.00
   -6    9    5    -34.67      0.00
   -4    9    5     17.11      0.00
   -2    9    5      6.79      0.00
    0    9    5     29.07      0.00
    2    9    5     -4.25      0.00
    4    9    5    -25.79      0.00
    6    9    5     -3.95      0.00
    8    9    5     -4.74      0.00
   -9   10    5      4.32      0.00
   -7   10    5     42.69      0.00
   -5   10    5      5.13      0.00
   -3   10    5     13.54      0.00
   -1   10    5    -35.81      0.00
    1   10    5     12.36      0.00
    3   10    5    -15.51      0.00
    5   10    5    -22.74      0.00
    7   10    5     34.99      0.00
    9   10    5     10.78      0.00
  -10   11    5    -33.79      0.00
   -8   11    5     -5.08      0.00
   -6   11    5    -28.92      0.00
   -4   11    5      0.50      0.00
   -2   11    5    -11.94      0.00
    0   11    5     23.40      0.00
    2   11    5     10.70      0.00
    4   11    5     -3.48      0.00
    6   11    5     -2.55      0.00
    8   11    5     -6.80      0.00
   10   11    5    -19.34      0.00
  -11   12    5     75.51      0.00
   -9   12    5     25.24      0.00
   -7   12    5     14.99      0.00
   -5   12    5      0.15      0.00
   -3   12    5    -18.01      0.00
   -1   12    5     15.78      0.00
    1   12    5     -3.25      0.00
    3   12    5     -3.05      0.00
    5   12    5    -40.44      0.00
    7   12    5    -27.58      0.00
    9   12    5    -19.37      0.00
   11   12    5     -4.26      0.00
  -12   13    5    -17.80      0.00
  -10   13    5      9.30      0.00
   -8   13    5      9.58      0.00
   -6   13    5     42.62      0.00
   -4   13    5     12.70      0.00
   -2   13    5      1.21      0.00
    0   13    5    -33.13      0.00
    2   13    5     -0.14      0.00
    4   13    5     29.07      0.00
    6   13    5    -20.05      0.00
    8   13    5      1.05      0.00
   10   13    5     -0.07      0.00
   12   13    5    -53.31      0.00
  -11   14    5    -24.58      0.00
   -9   14    5    -41.66      0.00
   -7   14    5     35.22      0.00
   -5   14    5    -19.58      0.00
   -3   14    5    -22.76      0.00
   -1   14    5     -7.57      0.00
    1   14    5     -1.26      0.00
    3   14    5     -7.84      0.00
    5   14    5     11.96      0.00
    7   14    5      9.77      0.00
    9   14    5     15.03      0.00
   11   14    5     24.18      0.00
  -10   15    5     29.29      0.00
   -8   15    5    -18.76      0.00
   -6   15    5     17.64      0.00
   -4   15    5    -22.12      0.00
   -2   15    5     49.74      0.00
    0   15    5     -2.31      0.00
    2   15    5      6.91      0.00
    4   15    5    -42.93      0.00
    6   15    5    -97.76      0.00
    8   15    5     50.72      0.00
   10   15    5    -33.71      0.00
   -9   16    5    -29.22      0.00
   -7   16    5     -0.55      0.00
   -5   16    5     24.46      0.00
   -3   16    5    -25.41      0.00
   -1   16    5     38.30      0.00
    1   16    5      9.25      0.00
    3   16    5     39.90      0.00
    5   16    5     14.69      0.00
    7   16    5    -16.55      0.00
    9   16    5     63.60      0.00
   -6   17    5      6.01      0.00
   -4   17    5      7.65      0.00
   -2   17    5     10.25      0.00
    0   17    5     40.61      0.00
    2   17    5     -8.59      0.00
    4   17    5      9.55      0.00
    6   17    5     52.17      0.00
   -3   18    5      7.84      0.00
   -1   18    5      4.53      0.00
    1   18    5     56.86      0.00
    3   18    5     17.95      0.00
    1    1    6    -67.81      0.00
    0    2    6     67.62      0.00
    2    2    6     87.74      0.00
   -1    3    6    125.91      0.00
    1    3    6     49.55      0.00
    3    3    6    145.67      0.00
   -2    4    6    221.15      0.00
    0    4    6   -162.25      0.00
    2    4    6     -9.63      0.00
    4    4    6     36.38      0.00
   -3    5    6    117.48      0.00
   -1    5    6     -8.31      0.00
    1    5    6    -59.62      0.00
    3    5    6      0.81      0.00
    5    5    6      9.43      0.00
   -4    6    6    -43.47      0.00
   -2    6    6     39.31      0.00
    0    6    6      0.84      0.00
    2    6    6      5.30      0.00
    4    6    6     17.95      0.00
    6    6    6    -43.13      0.00
   -5    7    6     37.71      0.00
   -3    7    6     33.10      0.00
   -1    7    6     72.85      0.00
    1    7    6     -0.89      0.00
    3    7    6    -27.80      0.00
    5    7    6    -17.61      0.00
    7    7    6     13.25      0.00
   -6    8    6     10.01      0.00
   -4    8    6    -19.48      0.00
   -2    8    6     10.86      0.00
    0    8    6     -4.03      0.00
    2    8    6     31.43      0.00
    4    8    6    -46.73      0.00
    6    8    6     12.57      0.00
    8    8    6    -38.87      0.00
   -7    9    6    -27.04      0.00
   -5    9    6     17.44      0.00
   -3    9    6     -3.27      0.00
   -1    9    6     59.09      0.00
    1    9    6    -25.48      0.00
    3    9    6     10.97      0.00
    5    9    6    -20.65      0.00
    7    9    6     -9.43      0.00
    9    9    6     -9.54      0.00
   -8   10    6      4.46      0.00
   -6   10    6    -40.17      0.00
   -4   10    6     16.14      0.00
   -2   10    6      4.91      0.00
    0   10    6     11.40      0.00
    2   10    6    -26.44      0.00
    4   10    6     52.00      0.00
    6   10    6      0.60      0.00
    8   10    6     16.37      0.00
   10   10    6     14.07      0.00
   -9   11    6    -31.86      0.00
   -7   11    6    -16.43      0.00
   -5   11    6     12.12      0.00
   -3   11    6      4.87      0.00
   -1   11    6     42.93      0.00
    1   11    6     12.35      0.00
    3   11    6      5.54      0.00
    5   11    6     24.30      0.00
    7   11    6     -9.88      0.00
    9   11    6    -34.04      0.00
   11   11    6     -4.91      0.00
  -10   12    6    -11.00      0.00
   -8   12    6    -33.86      0.00
   -6   12    6    -21.22      0.00
   -4   12    6     -2.99      0.00
   -2   12    6     -5.07      0.00
    0   12    6     11.17      0.00
    2   12    6     -2.13      0.00
    4   12    6      9.56      0.00
    6   12    6     13.79      0.00
    8   12    6     27.33      0.00
   10   12    6      7.23      0.00
   12   12    6     19.94      0.00
  -11   13    6     -0.50      0.00
   -9   13    6     -4.91      0.00
   -7   13    6     25.15      0.00
   -5   13    6     -0.68      0.00
   -3   13    6     -6.20      0.00
   -1   13    6     14.79      0.00
    1   13    6     16.11      0.00
    3   13    6    -17.24      0.00
    5   13    6     -0.77      0.00
    7   13    6     -5.41      0.00
    9   13    6    -29.70      0.00
   11   13    6      2.53      0.00
   13   13    6     40.56      0.00
  -10   14    6     50.55      0.00
   -8   14    6      7.51      0.00
   -6   14    6     39.33      0.00
   -4   14    6      5.29      0.00
   -2   14    6     10.93      0.00
    0   14    6      3.72      0.00
    2   14    6     -6.67      0.00
    4   14    6     15.53      0.00
    6   14    6     18.88      0.00
    8   14    6     23.49      0.00
   10   14    6      9.48      0.00
   -9   15    6      2.04      0.00
   -7   15    6      1.02      0.00
   -5   15    6    -14.40      0.00
   -3   15    6    -32.01      0.00
   -1   15    6     -2.26      0.00
    1   15    6     -5.72      0.00
    3   15    6     10.43      0.00
    5   15    6     47.03      0.00
    7   15    6     58.66      0.00
    9   15    6    -17.51      0.00
   -8   16    6    -26.26      0.00
   -6   16    6     12.80      0.00
   -4   16    6     -4.92      0.00
   -2   16    6     10.69      0.00
    0   16    6    -14.04      0.00
    2   16    6      0.61      0.00
    4   16    6     -0.60      0.00
    6   16    6    -27.15      0.00
    8   16    6     47.51      0.00
   -7   17    6     55.17      0.00
   -5   17    6    -33.43      0.00
   -3   17    6    -16.11      0.00
   -1   17    6     -6.17      0.00
    1   17    6     -0.85      0.00
    3   17    6     -2.01      0.00
    5   17    6     -5.63      0.00
    7   17    6    -23.05      0.00
   -2   18    6    -39.97      0.00
    0   18    6      0.23      0.00
    2   18    6     13.54      0.00
    0    1    7    -53.72      0.00
   -1    2    7     66.43      0.00
    1    2    7     92.36      0.00
   -2    3    7     21.82      0.00
    0    3    7    -43.29      0.00
    2    3    7     20.09      0.00
   -3    4    7     54.78      0.00
   -1    4    7      0.42      0.00
    1    4    7    217.65      0.00
    3    4    7    -74.88      0.00
   -4    5    7     -6.38      0.00
   -2    5    7    178.04      0.00
    0    5    7    -79.05      0.00
    2    5    7     55.09      0.00
    4    5    7     -3.19      0.00
   -5    6    7      9.91      0.00
   -3    6    7    127.40      0.00
   -1    6    7     -2.58      0.00
    1    6    7     23.50      0.00
    3    6    7     71.71      0.00
    5    6    7    -59.33      0.00
   -6    7    7    -19.75      0.00
   -4    7    7     18.88      0.00
   -2    7    7     -9.68      0.00
    0    7    7     55.61      0.00
    2    7    7    -12.58      0.00
    4    7    7     -6.19      0.00
    6    7    7      6.13      0.00
   -7    8    7     41.72      0.00
   -5    8    7    -27.37      0.00
   -3    8    7     11.29      0.00
   -1    8    7     -9.28      0.00
    1    8    7    -19.29      0.00
    3    8    7     16.39      0.00
    5    8    7     -1.20      0.00
    7    8    7      7.40      0.00
   -8    9    7    -10.87      0.00
   -6    9    7     -1.96      0.00
   -4    9    7     20.72      0.00
   -2    9    7     13.45      0.00
    0    9    7      9.61      0.00
    2    9    7     29.68      0.00
    4    9    7      9.30      0.00
    6    9    7     -3.70      0.00
    8    9    7    -13.97      0.00
   -9   10    7      9.54      0.00
   -7   10    7      0.33      0.00
   -5   10    7      4.02      0.00
   -3   10    7    -15.42      0.00
   -1   10    7     10.96      0.00
    1   10    7      4.54      0.00
    3   10    7     12.56      0.00
    5   10    7      1.09      0.00
    7   10    7    -42.30      0.00
    9   10    7     30.51      0.00
  -10   11    7     -0.54      0.00
   -8   11    7     10.56      0.00
   -6   11    7      0.15      0.00
   -4   11    7      2.45      0.00
   -2   11    7     -0.93      0.00
    0   11    7      7.03      0.00
    2   11    7      7.11      0.00
    4   11    7    -24.06      0.00
    6   11    7    -16.06      0.00
    8   11    7     15.50      0.00
   10   11    7     -7.64      0.00
  -11   12    7     -5.10      0.00
   -9   12    7     -3.17      0.00
   -7   12    7    -12.50      0.00
   -5   12    7     -7.60      0.00
   -3   12    7      4.51      0.00
   -1   12    7     -4.69      0.00
    1   12    7     -1.18      0.00
    3   12    7     49.88      0.00
    5   12    7    -40.38      0.00
    7   12    7     20.78      0.00
    9   12    7    -20.23      0.00
   11   12    7     25.86      0.00
  -12   13    7     45.68      0.00
  -10   13    7     33.55      0.00
   -8   13    7     -6.41      0.00
   -6   13    7     18.09      0.00
   -4   13    7      7.27      0.00
   -2   13    7    -13.81      0.00
    0   13    7     24.09      0.00
    2   13    7    -34.27      0.00
    4   13    7      3.86      0.00
    6   13    7    -54.66      0.00
    8   13    7    -23.77      0.00
   10   13    7      8.45      0.00
   12   13    7     -2.80      0.00
  -11   14    7    -34.11      0.00
   -9   14    7     36.03      0.00
   -7   14    7      3.58      0.00
   -5   14    7     23.14      0.00
   -3   14    7    -16.49      0.00
   -1   14    7      8.72      0.00
    1   14    7    -17.88      0.00
    3   14    7     22.41      0.00
    5   14    7     20.05      0.00
    7   14    7     -0.66      0.00
    9   14    7     11.00      0.00
   11   14    7    -12.76      0.00
  -10   15    7    -34.96      0.00
   -8   15    7     12.67      0.00
   -6   15    7     18.17      0.00
   -4   15    7      7.45      0.00
   -2   15    7    -47.55      0.00
    0   15    7    -24.57      0.00
    2   15    7     -9.66      0.00
    4   15    7    -27.06      0.00
    6   15    7     10.71      0.00
    8   15    7    -14.00      0.00
   10   15    7     58.62      0.00
   -7   16    7      6.09      0.00
   -5   16    7    -20.02      0.00
   -3   16    7     10.99      0.00
   -1   16    7      6.05      0.00
    1   16    7      6.21      0.00
    3   16    7     13.21      0.00
    5   16    7   -107.41      0.00
    7   16    7     26.59      0.00
   -6   17    7     31.52      0.00
   -4   17    7     19.25      0.00
   -2   17    7     18.08      0.00
    0   17    7    -60.58      0.00
    2   17    7     24.12      0.00
    4   17    7     34.00      0.00
    6   17    7    -62.33      0.00
   -3   18    7     30.74      0.00
   -1   18    7     48.67      0.00
    1   18    7     19.12      0.00
    3   18    7    -18.91      0.00
    0    0    8    160.51      0.00
    1    1    8    -48.32      0.00
    0    2    8     46.26      0.00
    2    2    8     37.67      0.00
   -1    3    8     72.11      0.00
    1    3    8    160.29      0.00
    3    3    8    -11.70      0.00
   -2    4    8     71.64      0.00
    0    4    8    105.88      0.00
    2    4    8   -119.05      0.00
    4    4    8     71.31      0.00
   -3    5    8    159.67      0.00
   -1    5    8   -110.15      0.00
    1    5    8     81.96      0.00
    3    5    8    -76.98      0.00
    5    5    8     39.76      0.00
   -4    6    8     50.26      0.00
   -2    6    8    -33.04      0.00
    0    6    8    -33.80      0.00
    2    6    8    -21.75      0.00
    4    6    8    -26.45      0.00
    6    6    8     52.04      0.00
   -5    7    8     18.54      0.00
   -3    7    8     70.26      0.00
   -1    7    8     -8.01      0.00
    1    7    8    -27.10      0.00
    3    7    8    -12.89      0.00
    5    7    8     -9.07      0.00
    7    7    8    -18.38      0.00
   -6    8    8     25.19      0.00
   -4    8    8     73.00      0.00
   -2    8    8     15.88      0.00
    0    8    8      2.69      0.00
    2    8    8     -1.29      0.00
    4    8    8      9.04      0.00
    6    8    8     27.23      0.00
    8    8    8    -10.18      0.00
   -7    9    8     24.46      0.00
   -5    9    8     23.16      0.00
   -3    9    8    -21.44      0.00
   -1    9    8     -2.15      0.00
    1    9    8     -1.23      0.00
    3    9    8    -21.06      0.00
    5    9    8    -17.57      0.00
    7    9    8    -19.18      0.00
    9    9    8     12.54      0.00
   -8   10    8    -18.43      0.00
   -6   10    8     -1.37      0.00
   -4   10    8     27.15      0.00
   -2   10    8     17.05      0.00
    0   10    8    -21.36      0.00
    2   10    8    -37.57      0.00
    4   10    8      4.54      0.00
    6   10    8    -11.60      0.00
    8   10    8     -0.61      0.00
   10   10    8     20.78      0.00
   -9   11    8     15.79      0.00
   -7   11    8    -34.37      0.00
   -5   11    8     23.66      0.00
   -3   11    8     14.30      0.00
   -1   11    8     -9.47      0.00
    1   11    8     16.83      0.00
    3   11    8    -16.67      0.00
    5   11    8      6.43      0.00
    7   11    8     21.92      0.00
    9   11    8     -6.36      0.00
   11   11    8     57.66      0.00
  -10   12    8      7.34      0.00
   -8   12    8     -5.04      0.00
   -6   12    8    -20.25      0.00
   -4   12    8     25.59      0.00
   -2   12    8    -12.18      0.00
    0   12    8     46.39      0.00
    2   12    8     -2.08      0.00
    4   12    8     -7.83      0.00
    6   12    8      1.19      0.00
    8   12    8    -11.76      0.00
   10   12    8      7.80      0.00
   12   12    8     25.04      0.00
  -11   13    8    -94.53      0.00
   -9   13    8      9.53      0.00
   -7   13    8    -79.05      0.00
   -5   13    8    -14.30      0.00
   -3   13    8     -6.66      0.00
   -1   13    8     33.49      0.00
    1   13    8     -6.34      0.00
    3   13    8     12.41      0.00
    5   13    8    -13.30      0.00
    7   13    8    -21.86      0.00
    9   13    8     32.62      0.00
   11   13    8     79.80      0.00
  -10   14    8     18.46      0.00
   -8   14    8      0.94      0.00
   -6   14    8     13.62      0.00
   -4   14    8     39.42      0.00
   -2   14    8      5.29      0.00
    0   14    8     42.68      0.00
    2   14    8      7.45      0.00
    4   14    8    -26.56      0.00
    6   14    8     -8.12      0.00
    8   14    8    -73.08      0.00
   10   14    8     29.87      0.00
   -9   15    8    -24.42      0.00
   -7   15    8     20.39      0.00
   -5   15    8    -14.55      0.00
   -3   15    8     13.21      0.00
   -1   15    8     31.21      0.00
    1   15    8     26.77      0.00
    3   15    8     67.79      0.00
    5   15    8     -3.69      0.00
    7   15    8     24.83      0.00
    9   15    8     38.88      0.00
   -8   16    8     32.22      0.00
   -6   16    8    -11.15      0.00
   -4   16    8      7.91      0.00
   -2   16    8     14.97      0.00
    0   16    8    -14.21      0.00
    2   16    8      9.00      0.00
    4   16    8     -0.75      0.00
    6   16    8     53.00      0.00
    8   16    8    -21.50      0.00
   -5   17    8     -9.98      0.00
   -3   17    8     14.81      0.00
   -1   17    8     61.91      0.00
    1   17    8     24.32      0.00
    3   17    8      3.21      0.00
    5   17    8    -20.47      0.00
   -2   18    8    -25.64      0.00
    0   18    8      9.03      0.00
    2   18    8     46.32      0.00
    0    1    9   -110.25      0.00
   -1    2    9     26.63      0.00
    1    2    9    -64.31      0.00
   -2    3    9    180.02      0.00
    0    3    9    -16.79      0.00
    2    3    9     68.09      0.00
   -3    4    9     29.08      0.00
   -1    4    9    -86.23      0.00
    1    4    9     -4.67      0.00
    3    4    9    102.26      0.00
   -4    5    9     33.24      0.00
   -2    5    9    -11.72      0.00
    0    5    9    104.45      0.00
    2    5    9     59.53      0.00
    4    5    9    -32.74      0.00
   -5    6    9     -9.45      0.00
   -3    6    9     65.40      0.00
   -1    6    9    -37.14      0.00
    1    6    9      2.50      0.00
    3    6    9     23.90      0.00
    5    6    9    -26.79      0.00
   -6    7    9     -5.53      0.00
   -4    7    9    105.82      0.00
   -2    7    9     23.07      0.00
    0    7    9     47.20      0.00
    2    7    9     -3.18      0.00
    4    7    9     14.19      0.00
    6    7    9    -36.03      0.00
   -7    8    9     33.89      0.00
   -5    8    9    -17.67      0.00
   -3    8    9     17.98      0.00
   -1    8    9     43.21      0.00
    1    8    9      3.66      0.00
    3    8    9    -13.73      0.00
    5    8    9      4.51      0.00
    7    8    9    -34.46      0.00
   -8    9    9     -8.68      0.00
   -6    9    9    -14.43      0.00
   -4    9    9     13.84      0.00
   -2    9    9     54.06      0.00
    0    9    9    -20.68      0.00
    2    9    9      1.00      0.00
    4    9    9    -12.17      0.00
    6    9    9     42.47      0.00
    8    9    9     -3.61      0.00
   -9   10    9    -35.43      0.00
   -7   10    9      6.60      0.00
   -5   10    9     -3.17      0.00
   -3   10    9     11.96      0.00
   -1   10    9     -5.70      0.00
    1   10    9    -12.11      0.00
    3   10    9     33.41      0.00
    5   10    9      3.90      0.00
    7   10    9    -20.22      0.00
    9   10    9     15.31      0.00
  -10   11    9    -36.60      0.00
   -8   11    9      5.90      0.00
   -6   11    9     -9.43      0.00
   -4   11    9    -26.85      0.00
   -2   11    9     28.05      0.00
    0   11    9     11.39      0.00
    2   11    9     -2.01      0.00
    4   11    9     24.96      0.00
    6   11    9    -25.72      0.00
    8   11    9      3.86      0.00
   10   11    9      1.76      0.00
  -11   12    9     -6.36      0.00
   -9   12    9     -4.30      0.00
   -7   12    9     32.89      0.00
   -5   12    9     17.52      0.00
   -3   12    9     25.34      0.00
   -1   12    9      5.17      0.00
    1   12    9      7.11      0.00
    3   12    9     22.16      0.00
    5   12    9    -25.69      0.00
    7   12    9      4.16      0.00
    9   12    9    -18.28      0.00
   11   12    9     -7.18      0.00
  -12   13    9    -29.31      0.00
  -10   13    9     14.08      0.00
   -8   13    9     -7.46      0.00
   -6   13    9    -10.72      0.00
   -4   13    9     22.55      0.00
   -2   13    9    -21.78      0.00
    0   13    9     14.28      0.00
    2   13    9      5.16      0.00
    4   13    9      9.23      0.00
    6   13    9     -3.65      0.00
    8   13    9    -23.25      0.00
   10   13    9    -39.05      0.00
   12   13    9     35.03      0.00
  -11   14    9    -22.25      0.00
   -9   14    9     -1.92      0.00
   -7   14    9     36.92      0.00
   -5   14    9      5.78      0.00
   -3   14    9      2.37      0.00
   -1   14    9     36.33      0.00
    1   14    9      7.80      0.00
    3   14    9    -20.85      0.00
    5   14    9      2.90      0.00
    7   14    9    -42.10      0.00
    9   14    9     36.12      0.00
   11   14    9     39.71      0.00
   -8   15    9    -20.96      0.00
   -6   15    9     -7.35      0.00
   -4   15    9     11.00      0.00
   -2   15    9     15.88      0.00
    0   15    9      9.26      0.00
    2   15    9      9.44      0.00
    4   15    9      2.23      0.00
    6   15    9      7.18      0.00
    8   15    9    -14.55      0.00
   -7   16    9    -14.36      0.00
   -5   16    9     11.33      0.00
   -3   16    9    -56.64      0.00
   -1   16    9     -5.90      0.00
    1   16    9     -9.50      0.00
    3   16    9     31.64      0.00
    5   16    9    -28.84      0.00
    7   16    9    -13.00      0.00
   -4   17    9      6.70      0.00
   -2   17    9    -28.70      0.00
    0   17    9      2.27      0.00
    2   17    9     -3.29      0.00
    4   17    9     14.30      0.00
    1    1   10     19.21      0.00
    0    2   10    -87.06      0.00
    2    2   10    -16.53      0.00
   -1    3   10     54.54      0.00
    1    3   10    -37.69      0.00
    3    3   10     -3.51      0.00
   -2    4   10    107.28      0.00
    0    4   10     17.68      0.00
    2    4   10     25.00      0.00
    4    4   10     20.23      0.00
   -3    5   10     91.96      0.00
   -1    5   10     14.30      0.00
    1    5   10     43.05      0.00
    3    5   10    -76.88      0.00
    5    5   10     18.07      0.00
   -4    6   10     43.67      0.00
   -2    6   10    -16.41      0.00
    0    6   10     74.40      0.00
    2    6   10      1.50      0.00
    4    6   10     21.51      0.00
    6    6   10     16.63      0.00
   -5    7   10     13.71      0.00
   -3    7   10     60.56      0.00
   -1    7   10    -65.95      0.00
    1    7   10     52.13      0.00
    3    7   10    -59.00      0.00
    5    7   10    -29.10      0.00
    7    7   10     34.63      0.00
   -6    8   10    -11.67      0.00
   -4    8   10     74.48      0.00
   -2    8   10     19.41      0.00
    0    8   10      9.07      0.00
    2    8   10      2.93      0.00
    4    8   10    -21.86      0.00
    6    8   10     20.84      0.00
    8    8   10    -15.51      0.00
   -7    9   10      2.83      0.00
   -5    9   10     27.20      0.00
   -3    9   10     32.11      0.00
   -1    9   10     28.80      0.00
    1    9   10     56.73      0.00
    3    9   10     26.34      0.00
    5    9   10      3.85      0.00
    7    9   10     10.79      0.00
    9    9   10     18.61      0.00
   -8   10   10     13.52      0.00
   -6   10   10      2.71      0.00
   -4   10   10    -22.34      0.00
   -2   10   10     16.54      0.00
    0   10   10    -29.68      0.00
    2   10   10    -27.00      0.00
    4   10   10     34.12      0.00
    6   10   10    -25.08      0.00
    8   10   10     26.82      0.00
   10   10   10    -59.30      0.00
   -9   11   10     -8.92      0.00
   -7   11   10     -9.87      0.00
   -5   11   10     18.96      0.00
   -3   11   10     30.89      0.00
   -1   11   10    -25.10      0.00
    1   11   10     -4.64      0.00
    3   11   10    -32.77      0.00
    5   11   10     23.36      0.00
    7   11   10    -19.31      0.00
    9   11   10     20.31      0.00
   11   11   10    -20.10      0.00
  -10   12   10     27.53      0.00
   -8   12   10      6.50      0.00
   -6   12   10     33.64      0.00
   -4   12   10    -16.82      0.00
   -2   12   10    -11.41      0.00
    0   12   10    -23.47      0.00
    2   12   10     29.01      0.00
    4   12   10    -30.13      0.00
    6   12   10     18.44      0.00
    8   12   10     56.22      0.00
   10   12   10     17.75      0.00
   12   12   10    -11.80      0.00
  -11   13   10     30.42      0.00
   -9   13   10    -26.86      0.00
   -7   13   10    -13.97      0.00
   -5   13   10    -12.81      0.00
   -3   13   10      9.99      0.00
   -1   13   10      7.14      0.00
    1   13   10     -7.99      0.00
    3   13   10      7.70      0.00
    5   13   10    -34.90      0.00
    7   13   10     26.23      0.00
    9   13   10     16.67      0.00
   11   13   10     36.18      0.00
  -10   14   10     28.08      0.00
   -8   14   10    -12.19      0.00
   -6   14   10    -11.06      0.00
   -4   14   10      0.69      0.00
   -2   14   10     17.06      0.00
    0   14   10     -3.93      0.00
    2   14   10     -8.91      0.00
    4   14   10    -13.87      0.00
    6   14   10      8.47      0.00
    8   14   10    -18.35      0.00
   10   14   10     73.33      0.00
   -9   15   10     22.48      0.00
   -7   15   10    -44.75      0.00
   -5   15   10      5.02      0.00
   -3   15   10     31.31      0.00
   -1   15   10     36.19      0.00
    1   15   10      0.31      0.00
    3   15   10    -44.95      0.00
    5   15   10     34.70      0.00
    7   15   10    -45.32      0.00
    9   15   10      2.67      0.00
   -6   16   10      3.25      0.00
   -4   16   10    -36.11      0.00
   -2   16   10      8.47      0.00
    0   16   10     41.15      0.00
    2   16   10     45.09      0.00
    4   16   10     59.28      0.00
    6   16   10     -1.56      0.00
   -5   17   10    -35.01      0.00
   -3   17   10     87.84      0.00
   -1   17   10     16.10      0.00
    1   17   10    -46.88      0.00
    3   17   10    -42.34      0.00
    5   17   10     52.31      0.00
    0    1   11    125.73      0.00
   -1    2   11    -26.34      0.00
    1    2   11    -17.38      0.00
   -2    3   11     46.62      0.00
    0    3   11     52.58      0.00
    2    3   11    -57.99      0.00
   -3    4   11     80.71      0.00
   -1    4   11     18.39      0.00
    1    4   11    -28.84      0.00
    3    4   11     23.85      0.00
   -4    5   11     53.69      0.00
   -2    5   11     11.03      0.00
    0    5   11    -20.46      0.00
    2    5   11      7.41      0.00
    4    5   11    110.72      0.00
   -5    6   11     47.45      0.00
   -3    6   11     61.65      0.00
   -1    6   11     -0.94      0.00
    1    6   11      5.81      0.00
    3    6   11     50.05      0.00
    5    6   11    -42.53      0.00
   -6    7   11    -23.00      0.00
   -4    7   11    101.17      0.00
   -2    7   11    -73.26      0.00
    0    7   11     40.03      0.00
    2    7   11    -28.56      0.00
    4    7   11     25.84      0.00
    6    7   11      0.33      0.00
   -7    8   11      8.73      0.00
   -5    8   11     70.36      0.00
   -3    8   11     -1.17      0.00
   -1    8   11      4.69      0.00
    1    8   11     34.25      0.00
    3    8   11    -28.11      0.00
    5    8   11     -4.57      0.00
    7    8   11     -9.66      0.00
   -8    9   11     43.63      0.00
   -6    9   11     27.70      0.00
   -4    9   11     71.10      0.00
   -2    9   11     -8.72      0.00
    0    9   11     17.36      0.00
    2    9   11     25.10      0.00
    4    9   11    -30.99      0.00
    6    9   11    -17.33      0.00
    8    9   11     23.47      0.00
   -9   10   11     15.51      0.00
   -7   10   11      9.01      0.00
   -5   10   11     35.09      0.00
   -3   10   11     31.13      0.00
   -1   10   11     34.82      0.00
    1   10   11     12.02      0.00
    3   10   11     -4.98      0.00
    5   10   11     29.97      0.00
    7   10   11    -11.45      0.00
    9   10   11     15.54      0.00
  -10   11   11    -24.65      0.00
   -8   11   11    -17.95      0.00
   -6   11   11    -15.27      0.00
   -4   11   11     -8.65      0.00
   -2   11   11     33.86      0.00
    0   11   11    -19.20      0.00
    2   11   11     15.16      0.00
    4   11   11     13.77      0.00
    6   11   11     -8.15      0.00
    8   11   11     -4.68      0.00
   10   11   11     34.36      0.00
  -11   12   11    -54.87      0.00
   -9   12   11      7.98      0.00
   -7   12   11    -18.80      0.00
   -5   12   11     -0.81      0.00
   -3   12   11     30.79      0.00
   -1   12   11     54.28      0.00
    1   12   11      0.74      0.00
    3   12   11     17.71      0.00
    5   12   11      0.49      0.00
    7   12   11     31.79      0.00
    9   12   11    -10.45      0.00
   11   12   11     51.11      0.00
  -10   13   11    -19.73      0.00
   -8   13   11      2.05      0.00
   -6   13   11     21.18      0.00
   -4   13   11     19.26      0.00
   -2   13   11     23.60      0.00
    0   13   11      2.54      0.00
    2   13   11      6.39      0.00
    4   13   11    -11.61      0.00
    6   13   11    -24.63      0.00
    8   13   11    -10.36      0.00
   10   13   11      7.11      0.00
   -9   14   11     -1.34      0.00
   -7   14   11     41.90      0.00
   -5   14   11     43.36      0.00
   -3   14   11     -4.00      0.00
   -1   14   11      0.61      0.00
    1   14   11    -15.05      0.00
    3   14   11     -0.75      0.00
    5   14   11    -10.21      0.00
    7   14   11     26.12      0.00
    9   14   11    -41.51      0.00
   -8   15   11     24.42      0.00
   -6   15   11     51.30      0.00
   -4   15   11     18.74      0.00
   -2   15   11     21.88      0.00
    0   15   11     38.42      0.00
    2   15   11    -28.54      0.00
    4   15   11    -29.15      0.00
    6   15   11     21.55      0.00
    8   15   11      2.67      0.00
   -7   16   11     -4.73      0.00
   -5   16   11      8.15      0.00
   -3   16   11     58.88      0.00
   -1   16   11    -20.10      0.00
    1   16   11     47.37      0.00
    3   16   11    -51.19      0.00
    5   16   11    -45.90      0.00
    7   16   11     25.95      0.00
   -4   17   11    -14.46      0.00
   -2   17   11    -43.92      0.00
    0   17   11     60.16      0.00
    2   17   11     -6.75      0.00
    4   17   11    -52.10      0.00
    0    0   12      6.77      0.00
    1    1   12      2.61      0.00
    0    2   12     37.82      0.00
    2    2   12     15.76      0.00
   -1    3   12      5.40      0.00
    1    3   12    -45.10      0.00
    3    3   12     23.09      0.00
   -2    4   12     40.12      0.00
    0    4   12     -9.51      0.00
    2    4   12    -55.49      0.00
    4    4   12      0.88      0.00
   -3    5   12     70.95      0.00
   -1    5   12     15.57      0.00
    1    5   12    -32.09      0.00
    3    5   12    -20.15      0.00
    5    5   12     11.64      0.00
   -4    6   12     22.73      0.00
   -2    6   12      3.12      0.00
    0    6   12    -15.65      0.00
    2    6   12      9.81      0.00
    4    6   12    -37.28      0.00
    6    6   12     73.42      0.00
   -5    7   12     58.18      0.00
   -3    7   12      5.12      0.00
   -1    7   12     61.66      0.00
    1    7   12    -39.52      0.00
    3    7   12     55.85      0.00
    5    7   12    -50.27      0.00
    7    7   12     39.22      0.00
   -6    8   12     25.07      0.00
   -4    8   12     92.95      0.00
   -2    8   12    -22.60      0.00
    0    8   12     -4.94      0.00
    2    8   12    -22.16      0.00
    4    8   12      2.82      0.00
    6    8   12     -6.65      0.00
    8    8   12      5.39      0.00
   -7    9   12     -0.23      0.00
   -5    9   12     28.23      0.00
   -3    9   12     -5.16      0.00
   -1    9   12     75.87      0.00
    1    9   12      4.04      0.00
    3    9   12    -27.51      0.00
    5    9   12    -22.20      0.00
    7    9   12      1.20      0.00
    9    9   12     36.50      0.00
   -8   10   12     25.78      0.00
   -6   10   12     -3.43      0.00
   -4   10   12     21.34      0.00
   -2   10   12     34.71      0.00
    0   10   12     -6.24      0.00
    2   10   12     53.37      0.00
    4   10   12     17.11      0.00
    6   10   12     16.07      0.00
    8   10   12     27.63      0.00
   10   10   12     29.88      0.00
   -9   11   12     26.06      0.00
   -7   11   12     20.19      0.00
   -5   11   12     -3.80      0.00
   -3   11   12     14.32      0.00
   -1   11   12    -13.32      0.00
    1   11   12     20.09      0.00
    3   11   12    -38.55      0.00
    5   11   12      4.39      0.00
    7   11   12      2.72      0.00
    9   11   12    -26.27      0.00
   11   11   12    -43.01      0.00
  -10   12   12    -28.55      0.00
   -8   12   12      3.53      0.00
   -6   12   12     19.10      0.00
   -4   12   12     10.56      0.00
   -2   12   12      3.08      0.00
    0   12   12    -28.64      0.00
    2   12   12     40.98      0.00
    4   12   12      6.20      0.00
    6   12   12     -6.71      0.00
    8   12   12     23.44      0.00
   10   12   12    -70.04      0.00
   12   12   12     55.29      0.00
  -11   13   12      2.74      0.00
   -9   13   12     48.76      0.00
   -7   13   12     49.94      0.00
   -5   13   12    -32.90      0.00
   -3   13   12    -36.29      0.00
   -1   13   12      1.87      0.00
    1   13   12     27.56      0.00
    3   13   12    -18.39      0.00
    5   13   12    -26.41      0.00
    7   13   12     58.47      0.00
    9   13   12     15.89      0.00
   11   13   12     -2.44      0.00
  -10   14   12    -26.55      0.00
   -8   14   12     -3.95      0.00
   -6   14   12     12.75      0.00
   -4   14   12     -3.04      0.00
   -2   14   12    -21.73      0.00
    0   14   12      8.55      0.00
    2   14   12     31.59      0.00
    4   14   12      1.00      0.00
    6   14   12    -37.02      0.00
    8   14   12      4.38      0.00
   10   14   12     -7.95      0.00
   -7   15   12     62.30      0.00
   -5   15   12     28.60      0.00
   -3   15   12     34.40      0.00
   -1   15   12     -9.45      0.00
    1   15   12    -23.06      0.00
    3   15   12    -54.83      0.00
    5   15   12    -38.35      0.00
    7   15   12     26.92      0.00
   -6   16   12     13.62      0.00
   -4   16   12      3.81      0.00
   -2   16   12    -10.94      0.00
    0   16   12     29.02      0.00
    2   16   12     -4.30      0.00
    4   16   12     -4.40      0.00
    6   16   12    -13.44      0.00
   -3   17   12     45.54      0.00
   -1   17   12    -26.82      0.00
    1   17   12     26.01      0.00
    3   17   12    -47.71      0.00
    0    1   13     65.17      0.00
   -1    2   13     33.76      0.00
    1    2   13      7.69      0.00
   -2    3   13     -8.82      0.00
    0    3   13     36.74      0.00
    2    3   13     66.65      0.00
   -3    4   13    -32.18      0.00
   -1    4   13     41.07      0.00
    1    4   13     15.88      0.00
    3    4   13    -49.86      0.00
   -4    5   13    -29.40      0.00
   -2    5   13     55.20      0.00
    0    5   13     -5.15      0.00
    2    5   13     17.32      0.00
    4    5   13      3.54      0.00
   -5    6   13     -3.81      0.00
   -3    6   13     24.98      0.00
   -1    6   13     26.94      0.00
    1    6   13      2.79      0.00
    3    6   13     -6.45      0.00
    5    6   13     67.95      0.00
   -6    7   13     49.30      0.00
   -4    7   13     82.02      0.00
   -2    7   13     10.46      0.00
    0    7   13     22.66      0.00
    2    7   13     -4.91      0.00
    4    7   13     41.45      0.00
    6    7   13    -54.17      0.00
   -7    8   13    -18.40      0.00
   -5    8   13      4.65      0.00
   -3    8   13     -4.72      0.00
   -1    8   13     50.69      0.00
    1    8   13    -15.96      0.00
    3    8   13    -53.44      0.00
    5    8   13     47.69      0.00
    7    8   13     -8.14      0.00
   -8    9   13     12.33      0.00
   -6    9   13     27.03      0.00
   -4    9   13     64.16      0.00
   -2    9   13    -23.01      0.00
    0    9   13     -2.13      0.00
    2    9   13     23.93      0.00
    4    9   13    -79.44      0.00
    6    9   13     35.30      0.00
    8    9   13    -37.07      0.00
   -9   10   13     52.43      0.00
   -7   10   13     21.37      0.00
   -5   10   13     86.23      0.00
   -3   10   13    -21.84      0.00
   -1   10   13     32.92      0.00
    1   10   13      9.70      0.00
    3   10   13     -6.67      0.00
    5   10   13    -38.73      0.00
    7   10   13     -9.85      0.00
    9   10   13     16.48      0.00
  -10   11   13     26.15      0.00
   -8   11   13      5.86      0.00
   -6   11   13      5.11      0.00
   -4   11   13     32.24      0.00
   -2   11   13     39.49      0.00
    0   11   13     11.25      0.00
    2   11   13    -12.32      0.00
    4   11   13     11.06      0.00
    6   11   13    -43.10      0.00
    8   11   13      7.51      0.00
   10   11   13      5.23      0.00
  -11   12   13      7.66      0.00
   -9   12   13     -4.66      0.00
   -7   12   13     -0.54      0.00
   -5   12   13     10.23      0.00
   -3   12   13     53.23      0.00
   -1   12   13    -22.94      0.00
    1   12   13     23.66      0.00
    3   12   13     34.35      0.00
    5   12   13     10.39      0.00
    7   12   13      3.08      0.00
    9   12   13     -8.96      0.00
   11   12   13     50.37      0.00
  -10   13   13      4.28      0.00
   -8   13   13    -73.19      0.00
   -6   13   13    -24.80      0.00
   -4   13   13      4.04      0.00
   -2   13   13     53.65      0.00
    0   13   13     41.81      0.00
    2   13   13      9.55      0.00
    4   13   13    -14.71      0.00
    6   13   13     11.17      0.00
    8   13   13     11.48      0.00
   10   13   13     30.10      0.00
   -9   14   13     19.27      0.00
   -7   14   13    -25.02      0.00
   -5   14   13     36.54      0.00
   -3   14   13     30.76      0.00
   -1   14   13      7.11      0.00
    1   14   13     20.83      0.00
    3   14   13     25.32      0.00
    5   14   13    -20.90      0.00
    7   14   13    -16.22      0.00
    9   14   13     36.84      0.00
   -8   15   13    -24.52      0.00
   -6   15   13     40.80      0.00
   -4   15   13    -19.44      0.00
   -2   15   13     56.95      0.00
    0   15   13    -21.90      0.00
    2   15   13      8.49      0.00
    4   15   13      3.69      0.00
    6   15   13      7.98      0.00
    8   15   13    -85.03      0.00
   -5   16   13     95.70      0.00
   -3   16   13     28.60      0.00
   -1   16   13     -2.31      0.00
    1   16   13    -43.32      0.00
    3   16   13     68.95      0.00
    5   16   13     17.02      0.00
    0   17   13    -12.27      0.00
    1    1   14    -29.60      0.00
    0    2   14    -18.59      0.00
    2    2   14      2.22      0.00
   -1    3   14     22.00      0.00
    1    3   14     -0.13      0.00
    3    3   14    -21.35      0.00
   -2    4   14    -10.13      0.00
    0    4   14     10.42      0.00
    2    4   14     38.85      0.00
    4    4   14    -13.52      0.00
   -3    5   14      6.14      0.00
   -1    5   14      9.31      0.00
    1    5   14     -1.88      0.00
    3    5   14    -52.31      0.00
    5    5   14      1.91      0.00
   -4    6   14     17.10      0.00
   -2    6   14    -12.07      0.00
    0    6   14     19.77      0.00
    2    6   14      5.91      0.00
    4    6   14      5.31      0.00
    6    6   14      2.42      0.00
   -5    7   14     -9.33      0.00
   -3    7   14     -4.93      0.00
   -1    7   14    -25.77      0.00
    1    7   14     10.22      0.00
    3    7   14    -48.94      0.00
    5    7   14    -24.02      0.00
    7    7   14     23.70      0.00
   -6    8   14     26.52      0.00
   -4    8   14     94.83      0.00
   -2    8   14    -48.13      0.00
    0    8   14     -7.22      0.00
    2    8   14     26.01      0.00
    4    8   14     38.69      0.00
    6    8   14     26.89      0.00
    8    8   14     -3.27      0.00
   -7    9   14    -16.81      0.00
   -5    9   14     76.21      0.00
   -3    9   14    -23.86      0.00
   -1    9   14     83.20      0.00
    1    9   14    -22.23      0.00
    3    9   14      5.28      0.00
    5    9   14     -7.48      0.00
    7    9   14    -15.02      0.00
    9    9   14     -6.93      0.00
   -8   10   14     -3.47      0.00
   -6   10   14    -22.52      0.00
   -4   10   14    -44.43      0.00
   -2   10   14     32.91      0.00
    0   10   14     28.86      0.00
    2   10   14    -14.11      0.00
    4   10   14     32.07      0.00
    6   10   14      8.17      0.00
    8   10   14     37.94      0.00
   10   10   14     27.10      0.00
   -9   11   14     57.50      0.00
   -7   11   14      9.29      0.00
   -5   11   14     31.08      0.00
   -3   11   14     21.55      0.00
   -1   11   14     21.60      0.00
    1   11   14      0.29      0.00
    3   11   14    -36.99      0.00
    5   11   14     23.79      0.00
    7   11   14      0.43      0.00
    9   11   14     21.31      0.00
   11   11   14     64.40      0.00
  -10   12   14     62.51      0.00
   -8   12   14     -8.66      0.00
   -6   12   14      5.37      0.00
   -4   12   14     32.81      0.00
   -2   12   14    -23.01      0.00
    0   12   14     18.39      0.00
    2   12   14     -4.91      0.00
    4   12   14      9.90      0.00
    6   12   14    -15.34      0.00
    8   12   14      1.67      0.00
   10   12   14     28.06      0.00
   -9   13   14      6.56      0.00
   -7   13   14     37.93      0.00
   -5   13   14     32.14      0.00
   -3   13   14     78.41      0.00
   -1   13   14    -46.05      0.00
    1   13   14     18.63      0.00
    3   13   14     15.67      0.00
    5   13   14      9.29      0.00
    7   13   14     42.30      0.00
    9   13   14    -27.27      0.00
   -8   14   14     15.86      0.00
   -6   14   14    -37.93      0.00
   -4   14   14    -48.55      0.00
   -2   14   14     -8.77      0.00
    0   14   14     49.89      0.00
    2   14   14     27.26      0.00
    4   14   14     53.08      0.00
    6   14   14     33.39      0.00
    8   14   14     15.95      0.00
   -7   15   14     12.61      0.00
   -5   15   14      4.44      0.00
   -3   15   14      6.35      0.00
   -1   15   14    -29.75      0.00
    1   15   14     49.99      0.00
    3   15   14     -1.24      0.00
    5   15   14     45.41      0.00
    7   15   14      1.97      0.00
   -4   16   14    -30.78      0.00
   -2   16   14     32.84      0.00
    0   16   14     21.88      0.00
    2   16   14     33.64      0.00
    4   16   14    -40.07      0.00
    0    1   15     16.08      0.00
   -1    2   15     31.70      0.00
    1    2   15     23.45      0.00
   -2    3   15     14.48      0.00
    0    3   15    -11.19      0.00
    2    3   15     44.12      0.00
   -3    4   15     -4.24      0.00
   -1    4   15      6.85      0.00
    1    4   15     11.98      0.00
    3    4   15     31.69      0.00
   -4    5   15     10.44      0.00
   -2    5   15     -8.32      0.00
    0    5   15    -20.78      0.00
    2    5   15     16.54      0.00
    4    5   15     48.40      0.00
   -5    6   15    -12.27      0.00
   -3    6   15     37.99      0.00
   -1    6   15    -14.94      0.00
    1    6   15     34.46      0.00
    3    6   15    -13.26      0.00
    5    6   15     -0.44      0.00
   -6    7   15     62.02      0.00
   -4    7   15      7.99      0.00
   -2    7   15     -9.15      0.00
    0    7   15     20.96      0.00
    2    7   15     16.21      0.00
    4    7   15     10.57      0.00
    6    7   15      8.69      0.00
   -7    8   15     44.90      0.00
   -5    8   15     31.29      0.00
   -3    8   15    -15.66      0.00
   -1    8   15     36.56      0.00
    1    8   15      9.29      0.00
    3    8   15     29.28      0.00
    5    8   15      0.13      0.00
    7    8   15      2.66      0.00
   -8    9   15    -15.55      0.00
   -6    9   15     17.88      0.00
   -4    9   15     13.39      0.00
   -2    9   15     19.29      0.00
    0    9   15    -31.97      0.00
    2    9   15    -19.03      0.00
    4    9   15    -45.76      0.00
    6    9   15     27.52      0.00
    8    9   15     18.04      0.00
   -9   10   15     40.99      0.00
   -7   10   15     14.21      0.00
   -5   10   15     43.93      0.00
   -3   10   15     -6.28      0.00
   -1   10   15     17.87      0.00
    1   10   15     28.85      0.00
    3   10   15    -20.96      0.00
    5   10   15     11.04      0.00
    7   10   15     21.41      0.00
    9   10   15    -23.17      0.00
  -10   11   15     21.78      0.00
   -8   11   15     -6.13      0.00
   -6   11   15     27.20      0.00
   -4   11   15    -58.19      0.00
   -2   11   15     23.86      0.00
    0   11   15     -3.18      0.00
    2   11   15    -27.49      0.00
    4   11   15    -70.73      0.00
    6   11   15    -11.15      0.00
    8   11   15      9.24      0.00
   10   11   15    -64.26      0.00
  -11   12   15    -17.69      0.00
   -9   12   15     64.83      0.00
   -7   12   15    -16.65      0.00
   -5   12   15     -9.73      0.00
   -3   12   15     53.38      0.00
   -1   12   15     36.32      0.00
    1   12   15    -17.28      0.00
    3   12   15    -29.73      0.00
    5   12   15     21.79      0.00
    7   12   15     -2.73      0.00
    9   12   15     -8.60      0.00
   11   12   15    -68.79      0.00
  -10   13   15     10.55      0.00
   -8   13   15     10.97      0.00
   -6   13   15      6.10      0.00
   -4   13   15    -35.46      0.00
   -2   13   15     17.96      0.00
    0   13   15     -2.52      0.00
    2   13   15    -44.78      0.00
    4   13   15    -56.16      0.00
    6   13   15     22.02      0.00
    8   13   15    -59.14      0.00
   10   13   15     -8.01      0.00
   -7   14   15      0.76      0.00
   -5   14   15    -48.25      0.00
   -3   14   15     43.70      0.00
   -1   14   15     -6.78      0.00
    1   14   15      3.06      0.00
    3   14   15    -38.73      0.00
    5   14   15    -21.13      0.00
    7   14   15     82.30      0.00
   -6   15   15    -49.53      0.00
   -4   15   15    -15.89      0.00
   -2   15   15     53.47      0.00
    0   15   15     40.12      0.00
    2   15   15    -61.84      0.00
    4   15   15    -33.07      0.00
    6   15   15     -1.41      0.00
   -3   16   15    -90.07      0.00
   -1   16   15     -4.50      0.00
    1   16   15    -15.63      0.00
    3   16   15     -9.86      0.00
    0    0   16      5.94      0.00
    1    1   16      4.24      0.00
    0    2   16    -10.09      0.00
    2    2   16     -9.96      0.00
   -1    3   16      3.08      0.00
    1    3   16    -33.42      0.00
    3    3   16     -1.41      0.00
   -2    4   16     37.21      0.00
    0    4   16    -10.02      0.00
    2    4   16    -24.74      0.00
    4    4   16      4.43      0.00
   -3    5   16     55.06      0.00
   -1    5   16    -28.18      0.00
    1    5   16     26.54      0.00
    3    5   16    -51.29      0.00
    5    5   16     30.02      0.00
   -4    6   16    -19.89      0.00
   -2    6   16     35.66      0.00
    0    6   16    -23.00      0.00
    2    6   16     53.02      0.00
    4    6   16      3.24      0.00
    6    6   16     50.27      0.00
   -5    7   16    -48.06      0.00
   -3    7   16     49.89      0.00
   -1    7   16      8.17      0.00
    1    7   16     13.63      0.00
    3    7   16     10.51      0.00
    5    7   16    -46.40      0.00
    7    7   16    -18.97      0.00
   -6    8   16    -17.62      0.00
   -4    8   16      3.40      0.00
   -2    8   16    -25.20      0.00
    0    8   16      7.48      0.00
    2    8   16     -2.82      0.00
    4    8   16    -23.65      0.00
    6    8   16    -23.40      0.00
    8    8   16     11.03      0.00
   -7    9   16     22.64      0.00
   -5    9   16     60.18      0.00
   -3    9   16     38.64      0.00
   -1    9   16    -40.21      0.00
    1    9   16     38.60      0.00
    3    9   16    -31.11      0.00
    5    9   16     23.39      0.00
    7    9   16     10.49      0.00
    9    9   16    -23.83      0.00
   -8   10   16    -35.62      0.00
   -6   10   16      2.84      0.00
   -4   10   16    -19.26      0.00
   -2   10   16     26.64      0.00
    0   10   16     14.80      0.00
    2   10   16     19.31      0.00
    4   10   16     12.28      0.00
    6   10   16      6.45      0.00
    8   10   16    -10.40      0.00
   10   10   16     44.66      0.00
   -9   11   16     36.95      0.00
   -7   11   16    -10.86      0.00
   -5   11   16    -23.75      0.00
   -3   11   16      0.78      0.00
   -1   11   16     15.67      0.00
    1   11   16     15.19      0.00
    3   11   16    -14.61      0.00
    5   11   16      6.32      0.00
    7   11   16     42.98      0.00
    9   11   16     13.65      0.00
   11   11   16     18.64      0.00
  -10   12   16     20.51      0.00
   -8   12   16     34.92      0.00
   -6   12   16      2.39      0.00
   -4   12   16    -58.35      0.00
   -2   12   16     18.50      0.00
    0   12   16     -7.26      0.00
    2   12   16    -37.27      0.00
    4   12   16     13.21      0.00
    6   12   16    -76.05      0.00
    8   12   16     70.43      0.00
   10   12   16     -0.90      0.00
   -9   13   16     89.21      0.00
   -7   13   16     -2.38      0.00
   -5   13   16     66.44      0.00
   -3   13   16     -4.95      0.00
   -1   13   16     -4.69      0.00
    1   13   16      4.95      0.00
    3   13   16    -34.56      0.00
    5   13   16    -33.82      0.00
    7   13   16    -18.15      0.00
    9   13   16     34.86      0.00
   -8   14   16     24.20      0.00
   -6   14   16     47.27      0.00
   -4   14   16     57.23      0.00
   -2   14   16     19.22      0.00
    0   14   16     17.29      0.00
    2   14   16      1.41      0.00
    4   14   16    -17.40      0.00
    6   14   16     -8.67      0.00
    8   14   16     13.56      0.00
   -5   15   16    -27.81      0.00
   -3   15   16     -2.16      0.00
   -1   15   16     30.97      0.00
    1   15   16     -6.48      0.00
    3   15   16      9.50      0.00
    5   15   16      6.60      0.00
   -2   16   16    -27.88      0.00
    0   16   16     47.41      0.00
    2   16   16     36.55      0.00
    0    1   17    -33.93      0.00
   -1    2   17    -13.89      0.00
    1    2   17     -5.74      0.00
   -2    3   17      9.27      0.00
    0    3   17     47.21      0.00
    2    3   17     -6.07      0.00
   -3    4   17    -10.02      0.00
   -1    4   17      3.71      0.00
    1    4   17     45.91      0.00
    3    4   17     31.90      0.00
   -4    5   17     -3.13      0.00
   -2    5   17     20.59      0.00
    0    5   17    -25.98      0.00
    2    5   17    -43.54      0.00
    4    5   17     27.43      0.00
   -5    6   17      2.55      0.00
   -3    6   17     21.89      0.00
   -1    6   17     -2.51      0.00
    1    6   17    -57.00      0.00
    3    6   17     61.51      0.00
    5    6   17     35.15      0.00
   -6    7   17     -9.05      0.00
   -4    7   17     47.61      0.00
   -2    7   17    -12.35      0.00
    0    7   17     27.39      0.00
    2    7   17    -30.88      0.00
    4    7   17    -16.80      0.00
    6    7   17     35.28      0.00
   -7    8   17     24.83      0.00
   -5    8   17     51.94      0.00
   -3    8   17     11.87      0.00
   -1    8   17     22.08      0.00
    1    8   17     48.56      0.00
    3    8   17     12.74      0.00
    5    8   17     26.38      0.00
    7    8   17    -11.97      0.00
   -8    9   17     12.31      0.00
   -6    9   17     31.74      0.00
   -4    9   17     17.68      0.00
   -2    9   17    -13.42      0.00
    0    9   17     19.89      0.00
    2    9   17     17.75      0.00
    4    9   17     -0.14      0.00
    6    9   17    -36.28      0.00
    8    9   17    -12.54      0.00
   -9   10   17    -22.13      0.00
   -7   10   17     24.37      0.00
   -5   10   17     90.27      0.00
   -3   10   17     39.72      0.00
   -1   10   17      5.86      0.00
    1   10   17     11.74      0.00
    3   10   17     18.67      0.00
    5   10   17      9.38      0.00
    7   10   17    -20.67      0.00
    9   10   17     49.40      0.00
  -10   11   17     19.02      0.00
   -8   11   17      1.76      0.00
   -6   11   17     42.40      0.00
   -4   11   17     -2.96      0.00
   -2   11   17     16.99      0.00
    0   11   17     24.70      0.00
    2   11   17     -7.09      0.00
    4   11   17     -3.55      0.00
    6   11   17    -11.29      0.00
    8   11   17    -31.42      0.00
   10   11   17     50.99      0.00
   -9   12   17     -3.20      0.00
   -7   12   17    -25.69      0.00
   -5   12   17     18.65      0.00
   -3   12   17     44.21      0.00
   -1   12   17    -44.95      0.00
    1   12   17     48.80      0.00
    3   12   17    -11.98      0.00
    5   12   17     19.77      0.00
    7   12   17     21.52      0.00
    9   12   17     -2.38      0.00
   -8   13   17    -71.00      0.00
   -6   13   17     11.83      0.00
   -4   13   17     13.15      0.00
   -2   13   17     33.14      0.00
    0   13   17     24.87      0.00
    2   13   17    -49.69      0.00
    4   13   17     21.03      0.00
    6   13   17    -41.46      0.00
    8   13   17      7.73      0.00
   -7   14   17     26.67      0.00
   -5   14   17     30.95      0.00
   -3   14   17    -38.34      0.00
   -1   14   17     -8.83      0.00
    1   14   17     -2.52      0.00
    3   14   17    -45.19      0.00
    5   14   17    -38.96      0.00
    7   14   17      7.49      0.00
   -4   15   17     53.91      0.00
   -2   15   17     33.32      0.00
    0   15   17      8.65      0.00
    2   15   17    -29.60      0.00
    4   15   17    -25.25      0.00
    1    1   18     -0.89      0.00
    0    2   18    -17.86      0.00
    2    2   18     17.54      0.00
   -1    3   18     -2.96      0.00
    1    3   18    -34.00      0.00
    3    3   18    -30.36      0.00
   -2    4   18     -0.54      0.00
    0    4   18     38.18      0.00
    2    4   18     11.28      0.00
    4    4   18     22.56      0.00
   -3    5   18      1.71      0.00
   -1    5   18     10.43      0.00
    1    5   18    -59.84      0.00
    3    5   18    -40.95      0.00
    5    5   18     -5.71      0.00
   -4    6   18     15.09      0.00
   -2    6   18    -37.26      0.00
    0    6   18     52.50      0.00
    2    6   18    -10.55      0.00
    4    6   18    -21.59      0.00
    6    6   18     12.42      0.00
   -5    7   18    -14.73      0.00
   -3    7   18     23.54      0.00
   -1    7   18    -32.94      0.00
    1    7   18    -15.06      0.00
    3    7   18      7.35      0.00
    5    7   18     28.60      0.00
    7    7   18     49.02      0.00
   -6    8   18      4.70      0.00
   -4    8   18    -24.29      0.00
   -2    8   18     20.51      0.00
    0    8   18     -3.93      0.00
    2    8   18     44.13      0.00
    4    8   18     24.49      0.00
    6    8   18    -35.40      0.00
    8    8   18    -13.50      0.00
   -7    9   18    -21.91      0.00
   -5    9   18    -21.00      0.00
   -3    9   18     -1.06      0.00
   -1    9   18     41.64      0.00
    1    9   18     20.30      0.00
    3    9   18     -4.45      0.00
    5    9   18      0.87      0.00
    7    9   18     20.75      0.00
    9    9   18    -24.38      0.00
   -8   10   18     45.62      0.00
   -6   10   18     22.72      0.00
   -4   10   18     -6.61      0.00
   -2   10   18     17.39      0.00
    0   10   18     -7.29      0.00
    2   10   18     40.11      0.00
    4   10   18      3.35      0.00
    6   10   18      9.90      0.00
    8   10   18     13.85      0.00
   10   10   18     -5.57      0.00
   -9   11   18     -2.70      0.00
   -7   11   18    -39.26      0.00
   -5   11   18     33.86      0.00
   -3   11   18     11.43      0.00
   -1   11   18     24.65      0.00
    1   11   18     41.50      0.00
    3   11   18      0.84      0.00
    5   11   18     60.39      0.00
    7   11   18     11.86      0.00
    9   11   18     -6.26      0.00
   -8   12   18     13.87      0.00
   -6   12   18     -8.13      0.00
   -4   12   18      4.57      0.00
   -2   12   18     54.29      0.00
    0   12   18    -18.42      0.00
    2   12   18     34.11      0.00
    4   12   18     10.20      0.00
    6   12   18     20.26      0.00
    8   12   18     -8.56      0.00
   -7   13   18    -27.67      0.00
   -5   13   18    -22.35      0.00
   -3   13   18     -6.72      0.00
   -1   13   18    -15.18      0.00
    1   13   18    -11.62      0.00
    3   13   18     21.78      0.00
    5   13   18      3.06      0.00
    7   13   18     12.26      0.00
   -6   14   18     14.80      0.00
   -4   14   18     62.75      0.00
   -2   14   18    -23.12      0.00
    0   14   18    -19.88      0.00
    2   14   18     -5.05      0.00
    4   14   18     30.76      0.00
    6   14   18      7.51      0.00
   -3   15   18     59.74      0.00
   -1   15   18     20.84      0.00
    1   15   18     13.15      0.00
    3   15   18     27.11      0.00
    0    1   19     60.91      0.00
   -1    2   19    -15.29      0.00
    1    2   19     -8.88      0.00
   -2    3   19      3.13      0.00
    0    3   19    -61.46      0.00
    2    3   19     -9.06      0.00
   -3    4   19     19.36      0.00
   -1    4   19     31.81      0.00
    1    4   19     39.63      0.00
    3    4   19     36.56      0.00
   -4    5   19    -35.32      0.00
   -2    5   19    -18.43      0.00
    0    5   19     40.59      0.00
    2    5   19     63.86      0.00
    4    5   19    -10.24      0.00
   -5    6   19     -7.18      0.00
   -3    6   19     23.38      0.00
   -1    6   19     15.65      0.00
    1    6   19    -41.19      0.00
    3    6   19     -6.70      0.00
    5    6   19     16.42      0.00
   -6    7   19    -61.34      0.00
   -4    7   19     -0.55      0.00
   -2    7   19     -3.06      0.00
    0    7   19    -33.05      0.00
    2    7   19    -32.74      0.00
    4    7   19     17.38      0.00
    6    7   19     -8.87      0.00
   -7    8   19     -6.96      0.00
   -5    8   19     42.44      0.00
   -3    8   19    -24.29      0.00
   -1    8   19     50.08      0.00
    1    8   19    -12.14      0.00
    3    8   19    -55.25      0.00
    5    8   19     28.89      0.00
    7    8   19     20.66      0.00
   -8    9   19     17.73      0.00
   -6    9   19     20.67      0.00
   -4    9   19     32.93      0.00
   -2    9   19    -38.10      0.00
    0    9   19      5.92      0.00
    2    9   19    -41.79      0.00
    4    9   19    -14.19      0.00
    6    9   19     -6.66      0.00
    8    9   19     14.37      0.00
   -9   10   19     25.25      0.00
   -7   10   19      2.31      0.00
   -5   10   19     21.94      0.00
   -3   10   19     15.27      0.00
   -1   10   19     -3.63      0.00
    1   10   19     13.76      0.00
    3   10   19      6.42      0.00
    5   10   19     40.61      0.00
    7   10   19    -37.53      0.00
    9   10   19    -15.10      0.00
  -10   11   19    -54.25      0.00
   -8   11   19    -26.67      0.00
   -6   11   19     37.71      0.00
   -4   11   19     24.03      0.00
   -2   11   19     17.62      0.00
    0   11   19     19.71      0.00
    2   11   19    -20.28      0.00
    4   11   19     13.97      0.00
    6   11   19    -23.70      0.00
    8   11   19     -6.16      0.00
   10   11   19      6.66      0.00
   -7   12   19     21.39      0.00
   -5   12   19     -7.88      0.00
   -3   12   19     -6.68      0.00
   -1   12   19     -4.14      0.00
    1   12   19     14.40      0.00
    3   12   19    -27.51      0.00
    5   12   19     17.78      0.00
    7   12   19     -0.95      0.00
   -6   13   19    -22.94      0.00
   -4   13   19     31.66      0.00
   -2   13   19     23.82      0.00
    0   13   19    -13.00      0.00
    2   13   19     10.28      0.00
    4   13   19     20.81      0.00
    6   13   19    -12.79      0.00
   -5   14   19     -8.27      0.00
   -3   14   19     -0.82      0.00
   -1   14   19    -44.69      0.00
    1   14   19    -15.21      0.00
    3   14   19    -39.74      0.00
    5   14   19    -62.16      0.00
    0    0   20     11.12      0.00
    1    1   20    -24.70      0.00
    0    2   20      1.38      0.00
    2    2   20     41.43      0.00
   -1    3   20    -62.22      0.00
    1    3   20    -30.78      0.00
    3    3   20    -16.35      0.00
   -2    4   20    -47.84      0.00
    0    4   20     45.36      0.00
    2    4   20    -34.07      0.00
    4    4   20     40.92      0.00
   -3    5   20    -17.29      0.00
   -1    5   20    -16.40      0.00
    1    5   20     14.10      0.00
    3    5   20     -3.21      0.00
    5    5   20     11.60      0.00
   -4    6   20     -6.07      0.00
   -2    6   20     19.72      0.00
    0    6   20    -12.68      0.00
    2    6   20     28.99      0.00
    4    6   20    -17.41      0.00
    6    6   20     18.33      0.00
   -5    7   20     30.95      0.00
   -3    7   20    -23.56      0.00
   -1    7   20     -7.87      0.00
    1    7   20     26.91      0.00
    3    7   20    -29.67      0.00
    5    7   20     -4.24      0.00
    7    7   20     22.75      0.00
   -6    8   20     38.01      0.00
   -4    8   20     38.81      0.00
   -2    8   20     -5.61      0.00
    0    8   20    -48.44      0.00
    2    8   20    -43.36      0.00
    4    8   20    -17.00      0.00
    6    8   20     -8.36      0.00
    8    8   20     60.90      0.00
   -7    9   20    -43.81      0.00
   -5    9   20     38.66      0.00
   -3    9   20    -64.84      0.00
   -1    9   20     40.15      0.00
    1    9   20      3.38      0.00
    3    9   20     24.81      0.00
    5    9   20     19.20      0.00
    7    9   20    -15.11      0.00
    9    9   20     -9.18      0.00
   -8   10   20      2.18      0.00
   -6   10   20    -20.94      0.00
   -4   10   20      2.75      0.00
   -2   10   20     32.68      0.00
    0   10   20    -29.61      0.00
    2   10   20     18.21      0.00
    4   10   20    -45.48      0.00
    6   10   20     31.29      0.00
    8   10   20     -9.51      0.00
   10   10   20     48.78      0.00
   -9   11   20    -14.72      0.00
   -7   11   20     35.29      0.00
   -5   11   20     -9.78      0.00
   -3   11   20    -44.12      0.00
   -1   11   20      1.44      0.00
    1   11   20      6.54      0.00
    3   11   20     31.81      0.00
    5   11   20      8.39      0.00
    7   11   20     58.31      0.00
    9   11   20    -41.67      0.00
   -8   12   20     46.95      0.00
   -6   12   20      5.04      0.00
   -4   12   20     15.03      0.00
   -2   12   20     22.07      0.00
    0   12   20      1.39      0.00
    2   12   20      7.83      0.00
    4   12   20     42.25      0.00
    6   12   20     18.08      0.00
    8   12   20     44.07      0.00
   -5   13   20     32.31      0.00
   -3   13   20     44.08      0.00
   -1   13   20     18.90      0.00
    1   13   20     12.36      0.00
    3   13   20     37.19      0.00
    5   13   20     31.36      0.00
   -2   14   20    -34.54      0.00
    0   14   20     12.58      0.00
    2   14   20     11.48      0.00
    0    1   21     52.06      0.00
   -1    2   21     24.99      0.00
    1    2   21     30.91      0.00
   -2    3   21    -18.10      0.00
    0    3   21     18.04      0.00
    2    3   21    -45.11      0.00
   -3    4   21     17.87      0.00
   -1    4   21    -58.38      0.00
    1    4   21    -46.35      0.00
    3    4   21      5.06      0.00
   -4    5   21     -9.06      0.00
   -2    5   21     67.43      0.00
    0    5   21    -25.48      0.00
    2    5   21     -4.03      0.00
    4    5   21     11.19      0.00
   -5    6   21     28.38      0.00
   -3    6   21    -35.02      0.00
   -1    6   21      4.21      0.00
    1    6   21     42.74      0.00
    3    6   21     32.98      0.00
    5    6   21     19.11      0.00
   -6    7   21    -55.10      0.00
   -4    7   21     23.71      0.00
   -2    7   21     12.31      0.00
    0    7   21     -8.41      0.00
    2    7   21    -28.20      0.00
    4    7   21    -27.66      0.00
    6    7   21      3.46      0.00
   -7    8   21    -19.27      0.00
   -5    8   21    -51.09      0.00
   -3    8   21     27.87      0.00
   -1    8   21     11.28      0.00
    1    8   21     29.98      0.00
    3    8   21    -16.37      0.00
    5    8   21     63.16      0.00
    7    8   21    -45.52      0.00
   -8    9   21     41.82      0.00
   -6    9   21     34.45      0.00
   -4    9   21      4.00      0.00
   -2    9   21     11.44      0.00
    0    9   21     52.88      0.00
    2    9   21    -40.50      0.00
    4    9   21    -93.09      0.00
    6    9   21     24.38      0.00
    8    9   21     24.13      0.00
   -9   10   21     29.38      0.00
   -7   10   21     74.56      0.00
   -5   10   21     19.78      0.00
   -3   10   21    -24.39      0.00
   -1   10   21     -2.73      0.00
    1   10   21    -24.81      0.00
    3   10   21    -31.33      0.00
    5   10   21     -9.08      0.00
    7   10   21      9.04      0.00
    9   10   21    -11.50      0.00
   -8   11   21     77.64      0.00
   -6   11   21    -23.95      0.00
   -4   11   21     53.70      0.00
   -2   11   21     49.39      0.00
    0   11   21     -2.49      0.00
    2   11   21     -3.23      0.00
    4   11   21     -9.92      0.00
    6   11   21     11.15      0.00
    8   11   21    -32.50      0.00
   -7   12   21    -22.58      0.00
   -5   12   21     17.62      0.00
   -3   12   21    -15.98      0.00
   -1   12   21      3.13      0.00
    1   12   21      4.23      0.00
    3   12   21    -21.84      0.00
    5   12   21     25.76      0.00
    7   12   21     80.83      0.00
   -4   13   21      1.57      0.00
   -2   13   21    -17.46      0.00
    0   13   21     -1.36      0.00
    2   13   21     12.88      0.00
    4   13   21     -4.65      0.00
   -1   14   21      4.47      0.00
    1   14   21     -8.08      0.00
    1    1   22     -2.88      0.00
    0    2   22     33.29      0.00
    2    2   22      8.73      0.00
   -1    3   22     17.64      0.00
    1    3   22    -40.45      0.00
    3    3   22     22.47      0.00
   -2    4   22     11.13      0.00
    0    4   22      0.44      0.00
    2    4   22      0.86      0.00
    4    4   22    -34.34      0.00
   -3    5   22     35.02      0.00
   -1    5   22    -20.74      0.00
    1    5   22    -16.87      0.00
    3    5   22    -29.63      0.00
    5    5   22    -28.62      0.00
   -4    6   22     10.64      0.00
   -2    6   22      2.99      0.00
    0    6   22      8.58      0.00
    2    6   22      5.66      0.00
    4    6   22    -44.01      0.00
    6    6   22     43.31      0.00
   -5    7   22    -36.05      0.00
   -3    7   22     24.34      0.00
   -1    7   22    -12.18      0.00
    1    7   22     11.35      0.00
    3    7   22     83.57      0.00
    5    7   22    -15.33      0.00
    7    7   22     10.95      0.00
   -6    8   22     14.67      0.00
   -4    8   22     16.43      0.00
   -2    8   22      4.29      0.00
    0    8   22    -38.48      0.00
    2    8   22      0.72      0.00
    4    8   22    -33.75      0.00
    6    8   22     19.72      0.00
    8    8   22    -56.98      0.00
   -7    9   22     42.27      0.00
   -5    9   22     -0.33      0.00
   -3    9   22     -0.68      0.00
   -1    9   22     30.10      0.00
    1    9   22    -11.97      0.00
    3    9   22    -18.43      0.00
    5    9   22      0.95      0.00
    7    9   22     22.63      0.00
    9    9   22     -6.46      0.00
   -8   10   22      7.24      0.00
   -6   10   22     23.08      0.00
   -4   10   22    -22.92      0.00
   -2   10   22     22.35      0.00
    0   10   22     34.41      0.00
    2   10   22    -16.24      0.00
    4   10   22     42.26      0.00
    6   10   22    -41.20      0.00
    8   10   22    -16.68      0.00
   -7   11   22    -22.98      0.00
   -5   11   22     18.21      0.00
   -3   11   22     21.38      0.00
   -1   11   22     -5.71      0.00
    1   11   22     -6.51      0.00
    3   11   22     10.43      0.00
    5   11   22     11.80      0.00
    7   11   22    -60.57      0.00
   -6   12   22    -20.77      0.00
   -4   12   22    -34.21      0.00
   -2   12   22     -4.21      0.00
    0   12   22      5.00      0.00
    2   12   22    -20.90      0.00
    4   12   22     25.88      0.00
    6   12   22     15.67      0.00
   -3   13   22     14.00      0.00
   -1   13   22     11.16      0.00
    1   13   22    -19.81      0.00
    3   13   22     15.17      0.00
    0    1   23    -13.60      0.00
   -1    2   23     31.27      0.00
    1    2   23     28.25      0.00
   -2    3   23     34.69      0.00
    0    3   23      0.43      0.00
    2    3   23     23.84      0.00
   -3    4   23    -40.75      0.00
   -1    4   23    -23.56      0.00
    1    4   23     77.85      0.00
    3    4   23     -4.01      0.00
   -4    5   23     19.03      0.00
   -2    5   23    -11.01      0.00
    0    5   23     -3.73      0.00
    2    5   23    -45.66      0.00
    4    5   23     11.31      0.00
   -5    6   23    -19.98      0.00
   -3    6   23     13.60      0.00
   -1    6   23     38.75      0.00
    1    6   23    -45.36      0.00
    3    6   23     26.54      0.00
    5    6   23     41.82      0.00
   -6    7   23      3.64      0.00
   -4    7   23     11.09      0.00
   -2    7   23    -11.96      0.00
    0    7   23    -49.40      0.00
    2    7   23     18.22      0.00
    4    7   23    -50.08      0.00
    6    7   23     96.52      0.00
   -7    8   23    -49.11      0.00
   -5    8   23    -45.52      0.00
   -3    8   23     26.07      0.00
   -1    8   23    -45.06      0.00
    1    8   23    -28.84      0.00
    3    8   23     16.97      0.00
    5    8   23    -19.80      0.00
    7    8   23    -12.07      0.00
   -8    9   23    -49.59      0.00
   -6    9   23    -13.39      0.00
   -4    9   23     54.33      0.00
   -2    9   23     -0.95      0.00
    0    9   23    -12.05      0.00
    2    9   23    -15.45      0.00
    4    9   23     -0.99      0.00
    6    9   23     34.12      0.00
    8    9   23    -71.37      0.00
   -7   10   23     -0.88      0.00
   -5   10   23      7.63      0.00
   -3   10   23    -55.41      0.00
   -1   10   23     -8.29      0.00
    1   10   23     36.62      0.00
    3   10   23    -44.47      0.00
    5   10   23    -16.69      0.00
    7   10   23      7.33      0.00
   -6   11   23     97.08      0.00
   -4   11   23    -39.30      0.00
   -2   11   23     12.83      0.00
    0   11   23    -11.28      0.00
    2   11   23    -13.53      0.00
    4   11   23    -65.97      0.00
    6   11   23     33.51      0.00
   -3   12   23     25.44      0.00
   -1   12   23     -4.08      0.00
    1   12   23      8.49      0.00
    3   12   23    -18.57      0.00
    0    0   24    -46.51      0.00
    1    1   24      8.08      0.00
    0    2   24    -17.59      0.00
    2    2   24     67.60      0.00
   -1    3   24      1.92      0.00
    1    3   24     -9.37      0.00
    3    3   24      3.72      0.00
   -2    4   24    -23.44      0.00
    0    4   24    -53.27      0.00
    2    4   24    -31.39      0.00
    4    4   24     88.67      0.00
   -3    5   24    -30.31      0.00
   -1    5   24     25.36      0.00
    1    5   24    -15.52      0.00
    3    5   24     12.80      0.00
    5    5   24    -46.48      0.00
   -4    6   24     33.27      0.00
   -2    6   24      6.59      0.00
    0    6   24    -52.99      0.00
    2    6   24    -43.38      0.00
    4    6   24      2.79      0.00
    6    6   24     -1.87      0.00
   -5    7   24    -18.26      0.00
   -3    7   24     37.75      0.00
   -1    7   24     12.83      0.00
    1    7   24     36.88      0.00
    3    7   24     -1.79      0.00
    5    7   24      9.43      0.00
    7    7   24     40.68      0.00
   -6    8   24     13.96      0.00
   -4    8   24     41.89      0.00
   -2    8   24      1.74      0.00
    0    8   24    -59.61      0.00
    2    8   24      0.65      0.00
    4    8   24     51.80      0.00
    6    8   24      6.10      0.00
    8    8   24    -25.64      0.00
   -7    9   24     50.80      0.00
   -5    9   24     26.82      0.00
   -3    9   24    -14.81      0.00
   -1    9   24     -8.21      0.00
    1    9   24    -22.79      0.00
    3    9   24    -12.06      0.00
    5    9   24     11.97      0.00
    7    9   24    -26.31      0.00
   -6   10   24    -16.36      0.00
   -4   10   24      7.16      0.00
   -2   10   24      3.81      0.00
    0   10   24     18.52      0.00
    2   10   24    -37.24      0.00
    4   10   24    -14.04      0.00
    6   10   24     66.94      0.00
   -5   11   24    -40.16      0.00
   -3   11   24     26.04      0.00
   -1   11   24     20.91      0.00
    1   11   24     11.27      0.00
    3   11   24     24.08      0.00
    5   11   24     22.46      0.00
   -2   12   24      8.89      0.00
    0   12   24    -28.13      0.00
    2   12   24     22.40      0.00
    0    1   25     16.08      0.00
   -1    2   25    -19.70      0.00
    1    2   25     32.88      0.00
    0    3   25     49.56      0.00
   -3    4   25    -60.70      0.00
   -1    4   25     23.06      0.00
    1    4   25     -6.09      0.00
    3    4   25     38.34      0.00
   -4    5   25    -13.34      0.00
   -2    5   25     50.29      0.00
    0    5   25     35.45      0.00
    2    5   25     -2.03      0.00
    4    5   25    -59.79      0.00
   -5    6   25     21.15      0.00
   -3    6   25    -43.20      0.00
   -1    6   25     -3.12      0.00
    1    6   25     25.38      0.00
    3    6   25     -0.12      0.00
    5    6   25      1.22      0.00
   -6    7   25     33.25      0.00
   -4    7   25     15.53      0.00
   -2    7   25     27.34      0.00
    0    7   25     36.91      0.00
    2    7   25    -50.87      0.00
    4    7   25    -10.43      0.00
    6    7   25      6.67      0.00
   -7    8   25    -38.64      0.00
   -5    8   25    -40.40      0.00
   -3    8   25     22.40      0.00
   -1    8   25    -51.21      0.00
    1    8   25      5.29      0.00
    3    8   25     22.85      0.00
    5    8   25     14.37      0.00
    7    8   25     27.72      0.00
   -6    9   25      6.44      0.00
   -4    9   25     26.05      0.00
   -2    9   25     68.95      0.00
    0    9   25    -90.76      0.00
    2    9   25    -24.05      0.00
    4    9   25    -53.57      0.00
    6    9   25    -23.22      0.00
   -5   10   25     42.65      0.00
   -3   10   25     48.79      0.00
   -1   10   25    -50.87      0.00
    1   10   25    -22.11      0.00
    3   10   25      8.09      0.00
    5   10   25    -50.50      0.00
   -2   11   25    -11.26      0.00
    0   11   25    -18.14      0.00
    2   11   25     12.06      0.00
    0    4   26      4.59      0.00
    2    4   26      6.72      0.00
    4    4   26    -23.42      0.00
   -3    5   26     23.09      0.00
   -1    5   26    -60.68      0.00
    1    5   26     52.97      0.00
    3    5   26    -34.76      0.00
    5    5   26     62.44      0.00
   -4    6   26    -14.13      0.00
   -2    6   26    -36.56      0.00
    0    6   26     -1.37      0.00
    2    6   26    -39.62      0.00
    4    6   26    -39.25      0.00
    6    6   26    -11.09      0.00
   -5    7   26     40.12      0.00
   -3    7   26    -29.85      0.00
   -1    7   26     17.77      0.00
    1    7   26    -47.66      0.00
    3    7   26     28.76      0.00
    5    7   26     46.08      0.00
    7    7   26     -8.12      0.00
   -6    8   26   -161.46      0.00
   -4    8   26     49.96      0.00
   -2    8   26     -5.82      0.00
    0    8   26    -33.38      0.00
    2    8   26     44.39      0.00
    4    8   26     32.31      0.00
    6    8   26     26.42      0.00
   -5    9   26     58.92      0.00
   -3    9   26      2.07      0.00
   -1    9   26     -4.60      0.00
    1    9   26      9.62      0.00
    3    9   26     17.31      0.00
    5    9   26     31.75      0.00
   -2   10   26    -73.82      0.00
    0   10   26    -34.92      0.00
    2   10   26     25.25      0.00
   -3    4   27    121.25      0.00
   -1    4   27    -72.92      0.00
    1    4   27     36.50      0.00
    3    4   27    -49.51      0.00
   -4    5   27     50.76      0.00
   -2    5   27    -26.73      0.00
    0    5   27     27.87      0.00
    2    5   27    -61.72      0.00
    4    5   27      3.33      0.00
   -5    6   27     58.29      0.00
   -3    6   27     -3.45      0.00
   -1    6   27     59.79      0.00
    1    6   27    -10.93      0.00
    3    6   27    -14.92      0.00
    5    6   27     49.41      0.00
   -6    7   27     82.57      0.00
   -4    7   27    -19.33      0.00
   -2    7   27    -48.48      0.00
    0    7   27     12.04      0.00
    2    7   27    -17.94      0.00
    4    7   27    -93.25      0.00
    6    7   27    -46.87      0.00
   -5    8   27     46.04      0.00
   -3    8   27    -47.08      0.00
   -1    8   27     29.12      0.00
    1    8   27      7.57      0.00
    3    8   27      5.29      0.00
    5    8   27    -10.09      0.00
   -2    9   27    -25.02      0.00
    0    9   27    -66.59      0.00
    2    9   27    -14.34      0.00
    0    4   28     21.27      0.00
    2    4   28    -24.72      0.00
    4    4   28    -52.16      0.00
   -3    5   28      5.01      0.00
   -1    5   28     67.58      0.00
    1    5   28     10.19      0.00
    3    5   28     56.08      0.00
    5    5   28    -21.83      0.00
   -4    6   28      6.52      0.00
   -2    6   28     39.83      0.00
    0    6   28    -46.38      0.00
    2    6   28      3.71      0.00
    4    6   28    -52.65      0.00
    6    6   28    -56.69      0.00
   -5    7   28     33.99      0.00
   -3    7   28    -18.92      0.00
   -1    7   28     61.24      0.00
    1    7   28     55.69      0.00
    3    7   28   -123.26      0.00
    5    7   28      1.91      0.00
   -2    8   28     15.88      0.00
    0    8   28    -72.09      0.00
    2    8   28    -14.55      0.00
   -3    4   29    -38.54      0.00
   -1    4   29     44.29      0.00
    1    4   29    -54.29      0.00
    3    4   29     -3.29      0.00
   -4    5   29     46.66      0.00
   -2    5   29    -61.20      0.00
    0    5   29    -36.30      0.00
    2    5   29    -50.41      0.00
    4    5   29    -78.32      0.00
   -3    6   29     -6.25      0.00
   -1    6   29     -3.24      0.00
    1    6   29     -7.21      0.00
    3    6   29     18.75      0.00
   -2    7   29    -28.14      0.00
    0    7   29     17.25      0.00
    2    7   29    -46.87      0.00
    3    3   30    -23.40      0.00
   -2    4   30    -24.55      0.00
    0    4   30    -54.29      0.00
    2    4   30      7.25      0.00
    4    4   30    -84.25      0.00
   -3    5   30    -12.61      0.00
   -1    5   30     42.72      0.00
    1    5   30    -17.42      0.00
    3    5   30    -10.40      0.00
    0    6   30    -36.78      0.00
    0    2    0   -247.24      0.00
   14   14    0     76.96      0.00
  -14   16    0    -31.82      0.00
  -12   16    0    113.65      0.00
  -10   16    0     59.85      0.00
   10   16    0    -72.69      0.00
   12   16    0    -85.27      0.00
   14   16    0     22.60      0.00
   16   16    0      6.84      0.00
  -16   18    0     15.57      0.00
  -14   18    0     -9.80      0.00
  -12   18    0    -33.21      0.00
  -10   18    0     -4.70      0.00
   -8   18    0    -11.27      0.00
   -6   18    0     78.45      0.00
    6   18    0     18.04      0.00
    8   18    0     16.19      0.00
   10   18    0     -6.26      0.00
   12   18    0     -3.87      0.00
   14   18    0     -6.88      0.00
   16   18    0    -13.26      0.00
   18   18    0     -9.45      0.00
  -13   14    1     55.23      0.00
   13   14    1    -14.05      0.00
  -14   15    1     41.38      0.00
  -12   15    1    -61.89      0.00
   12   15    1    -37.57      0.00
   14   15    1      9.53      0.00
  -15   16    1     -8.35      0.00
  -13   16    1     54.33      0.00
  -11   16    1    -36.66      0.00
   11   16    1    -37.27      0.00
   13   16    1     40.18      0.00
   15   16    1    -16.54      0.00
  -16   17    1     15.84      0.00
  -14   17    1    -14.43      0.00
  -12   17    1      4.99      0.00
  -10   17    1    -38.94      0.00
   -8   17    1    -13.10      0.00
    8   17    1    -21.95      0.00
   10   17    1     22.44      0.00
   12   17    1    -32.52      0.00
   14   17    1      4.30      0.00
   16   17    1    -34.43      0.00
  -17   18    1      2.03      0.00
  -15   18    1    -10.86      0.00
  -13   18    1     24.47      0.00
  -11   18    1     -2.75      0.00
   -9   18    1    -20.98      0.00
   -7   18    1      4.25      0.00
    7   18    1     -8.60      0.00
    9   18    1     16.50      0.00
   11   18    1     -2.51      0.00
   13   18    1     24.30      0.00
   15   18    1     -9.98      0.00
   17   18    1      5.72      0.00
  -18   19    1     -2.75      0.00
  -16   19    1     -4.37      0.00
  -14   19    1     24.95      0.00
  -12   19    1    -10.09      0.00
  -10   19    1     -2.44      0.00
   -8   19    1     10.31      0.00
   -6   19    1     14.70      0.00
   -4   19    1    -12.93      0.00
   -2   19    1     69.23      0.00
    0   19    1    -29.45      0.00
    2   19    1     22.89      0.00
    4   19    1      5.88      0.00
    6   19    1    -19.13      0.00
    8   19    1     11.45      0.00
   10   19    1    -25.83      0.00
   12   19    1      9.57      0.00
   14   19    1      3.98      0.00
   16   19    1    -11.02      0.00
   18   19    1      4.14      0.00
    0    2    2    680.50      0.00
   14   14    2    -15.74      0.00
  -13   15    2     59.38      0.00
   13   15    2     -8.62      0.00
   15   15    2      6.66      0.00
  -14   16    2     42.15      0.00
  -12   16    2      8.73      0.00
  -10   16    2     -0.14      0.00
   10   16    2     80.42      0.00
   12   16    2      0.91      0.00
   14   16    2      3.37      0.00
   16   16    2     -9.16      0.00
  -15   17    2    -22.52      0.00
  -13   17    2     65.69      0.00
  -11   17    2     33.36      0.00
   -9   17    2     24.27      0.00
    9   17    2    -14.31      0.00
   11   17    2    -40.39      0.00
   13   17    2    -12.17      0.00
   15   17    2      5.16      0.00
   17   17    2     26.20      0.00
  -16   18    2     -4.46      0.00
  -14   18    2     -1.68      0.00
  -12   18    2     28.86      0.00
  -10   18    2    -38.84      0.00
   -8   18    2    -17.59      0.00
   -6   18    2    -50.14      0.00
    6   18    2    -37.60      0.00
    8   18    2     54.04      0.00
   10   18    2    -12.02      0.00
   12   18    2      6.90      0.00
   14   18    2     -2.04      0.00
   16   18    2     -3.28      0.00
   18   18    2    -10.18      0.00
  -17   19    2     20.46      0.00
  -15   19    2    -15.06      0.00
  -13   19    2     17.47      0.00
  -11   19    2    -10.71      0.00
   -9   19    2     22.53      0.00
   -7   19    2     19.80      0.00
   -5   19    2     19.21      0.00
   -3   19    2     -2.38      0.00
   -1   19    2      9.65      0.00
    1   19    2    -14.28      0.00
    3   19    2     25.47      0.00
    5   19    2      7.94      0.00
    7   19    2     10.22      0.00
    9   19    2     17.35      0.00
   11   19    2    -23.60      0.00
   13   19    2     -0.57      0.00
   15   19    2      0.46      0.00
   17   19    2     -1.66      0.00
   19   19    2     -7.93      0.00
  -13   14    3    -17.14      0.00
   13   14    3     24.66      0.00
  -14   15    3     17.56      0.00
  -12   15    3    -34.26      0.00
   12   15    3    -18.11      0.00
   14   15    3      7.67      0.00
  -15   16    3     16.45      0.00
  -13   16    3     -5.70      0.00
  -11   16    3     -2.90      0.00
   11   16    3     50.22      0.00
   13   16    3     -7.72      0.00
   15   16    3     18.40      0.00
  -16   17    3      4.89      0.00
  -14   17    3     38.90      0.00
  -12   17    3    -29.16      0.00
  -10   17    3    -15.36      0.00
   -8   17    3     42.96      0.00
    8   17    3     22.26      0.00
   10   17    3     -6.70      0.00
   12   17    3    -20.60      0.00
   14   17    3     36.66      0.00
   16   17    3     -4.71      0.00
  -17   18    3     -2.39      0.00
  -15   18    3     -8.84      0.00
  -13   18    3    -16.15      0.00
  -11   18    3     25.89      0.00
   -9   18    3    -55.74      0.00
   -7   18    3    -16.07      0.00
   -5   18    3      6.76      0.00
    5   18    3     30.08      0.00
    7   18    3     34.56      0.00
    9   18    3     10.97      0.00
   11   18    3     13.93      0.00
   13   18    3    -21.94      0.00
   15   18    3      7.11      0.00
   17   18    3      3.00      0.00
  -18   19    3     -1.16      0.00
  -16   19    3      3.37      0.00
  -14   19    3     -9.55      0.00
  -12   19    3     20.41      0.00
  -10   19    3    -32.60      0.00
   -8   19    3      5.81      0.00
   -6   19    3    -15.16      0.00
   -4   19    3     11.94      0.00
   -2   19    3    -46.48      0.00
    0   19    3     14.91      0.00
    2   19    3    -17.41      0.00
    4   19    3    -22.57      0.00
    6   19    3    -19.41      0.00
    8   19    3    -19.00      0.00
   10   19    3     -1.45      0.00
   12   19    3      5.85      0.00
   14   19    3      1.17      0.00
   16   19    3      4.81      0.00
   18   19    3      0.49      0.00
   14   14    4     16.85      0.00
  -13   15    4     -0.74      0.00
  -11   15    4      3.74      0.00
   11   15    4    -21.03      0.00
   13   15    4     32.46      0.00
   15   15    4    -40.36      0.00
  -14   16    4     25.90      0.00
  -12   16    4    -17.71      0.00
  -10   16    4     -4.82      0.00
   10   16    4     81.10      0.00
   12   16    4     21.26      0.00
   14   16    4    -37.25      0.00
   16   16    4      7.10      0.00
  -15   17    4     15.43      0.00
  -13   17    4     22.16      0.00
  -11   17    4    -38.50      0.00
   -9   17    4     62.06      0.00
    9   17    4    -11.10      0.00
   11   17    4     20.77      0.00
   13   17    4      7.70      0.00
   15   17    4    -18.22      0.00
   17   17    4     -0.46      0.00
  -16   18    4      4.60      0.00
  -14   18    4     32.91      0.00
  -12   18    4    -15.46      0.00
  -10   18    4      7.30      0.00
   -8   18    4    -16.07      0.00
   -6   18    4    -31.68      0.00
    6   18    4    -16.23      0.00
    8   18    4    -55.93      0.00
   10   18    4      0.29      0.00
   12   18    4     -7.88      0.00
   14   18    4    -11.20      0.00
   16   18    4    -16.09      0.00
   18   18    4     13.57      0.00
  -17   19    4      6.18      0.00
  -15   19    4      2.88      0.00
  -13   19    4      3.45      0.00
  -11   19    4      1.92      0.00
   -9   19    4     -4.21      0.00
   -7   19    4    -14.34      0.00
   -5   19    4    -13.43      0.00
   -3   19    4     14.37      0.00
   -1   19    4     -5.17      0.00
    1   19    4    -28.28      0.00
    3   19    4     -8.78      0.00
    5   19    4    -29.29      0.00
    7   19    4     -0.48      0.00
    9   19    4     32.66      0.00
   11   19    4     -8.73      0.00
   13   19    4      5.85      0.00
   15   19    4    -19.87      0.00
   17   19    4     15.73      0.00
   19   19    4      0.14      0.00
  -13   14    5    -41.25      0.00
   13   14    5     -9.85      0.00
  -14   15    5     19.73      0.00
  -12   15    5      0.44      0.00
   12   15    5     21.99      0.00
   14   15    5    -13.17      0.00
  -15   16    5      7.90      0.00
  -13   16    5    -15.04      0.00
  -11   16    5     -1.80      0.00
   11   16    5     -7.93      0.00
   13   16    5     -3.59      0.00
   15   16    5     12.64      0.00
  -16   17    5     23.94      0.00
  -14   17    5     -2.37      0.00
  -12   17    5     -1.34      0.00
  -10   17    5     -4.08      0.00
   -8   17    5     15.69      0.00
    8   17    5    -56.11      0.00
   10   17    5     33.65      0.00
   12   17    5     30.52      0.00
   14   17    5    -25.76      0.00
   16   17    5      0.72      0.00
  -17   18    5     -4.74      0.00
  -15   18    5     20.49      0.00
  -13   18    5     -6.34      0.00
  -11   18    5    -17.31      0.00
   -9   18    5     41.98      0.00
   -7   18    5     -5.15      0.00
   -5   18    5    -19.87      0.00
    5   18    5      0.22      0.00
    7   18    5     70.37      0.00
    9   18    5     32.22      0.00
   11   18    5      1.25      0.00
   13   18    5      4.23      0.00
   15   18    5     22.76      0.00
   17   18    5     -4.66      0.00
  -18   19    5      0.64      0.00
  -16   19    5    -12.75      0.00
  -14   19    5     18.33      0.00
  -12   19    5    -14.71      0.00
  -10   19    5    -17.87      0.00
   -8   19    5    -16.90      0.00
   -6   19    5     -8.25      0.00
   -4   19    5     -6.85      0.00
   -2   19    5      5.17      0.00
    0   19    5    -40.15      0.00
    2   19    5      2.82      0.00
    4   19    5     56.45      0.00
    6   19    5      4.32      0.00
    8   19    5     16.10      0.00
   10   19    5    -13.68      0.00
   12   19    5      5.76      0.00
   14   19    5     -7.44      0.00
   16   19    5     11.53      0.00
   18   19    5     -0.59      0.00
  -12   14    6     84.63      0.00
   12   14    6     -9.56      0.00
   14   14    6     16.78      0.00
  -13   15    6     -1.91      0.00
  -11   15    6     12.38      0.00
   11   15    6     45.11      0.00
   13   15    6      4.91      0.00
   15   15    6     20.63      0.00
  -14   16    6     29.15      0.00
  -12   16    6     -6.99      0.00
  -10   16    6     78.20      0.00
   10   16    6    -45.36      0.00
   12   16    6     14.35      0.00
   14   16    6     14.88      0.00
   16   16    6    -28.24      0.00
  -15   17    6     37.24      0.00
  -13   17    6    -12.84      0.00
  -11   17    6     28.21      0.00
   -9   17    6    -37.64      0.00
    9   17    6     46.91      0.00
   11   17    6     -2.62      0.00
   13   17    6      3.13      0.00
   15   17    6      0.35      0.00
   17   17    6     -1.99      0.00
  -16   18    6    -13.51      0.00
  -14   18    6     13.93      0.00
  -12   18    6      1.52      0.00
  -10   18    6     -8.64      0.00
   -8   18    6     24.42      0.00
   -6   18    6     26.80      0.00
   -4   18    6    -35.35      0.00
    4   18    6    -29.12      0.00
    6   18    6     52.97      0.00
    8   18    6    -38.00      0.00
   10   18    6    -15.39      0.00
   12   18    6      4.70      0.00
   14   18    6      5.82      0.00
   16   18    6    -15.48      0.00
   18   18    6    -18.85      0.00
  -17   19    6      6.81      0.00
  -15   19    6      6.60      0.00
  -13   19    6      3.82      0.00
  -11   19    6      4.49      0.00
   -9   19    6    -12.79      0.00
   -7   19    6    -26.71      0.00
   -5   19    6     20.81      0.00
   -3   19    6      7.53      0.00
   -1   19    6    -39.58      0.00
    1   19    6      6.91      0.00
    3   19    6    -23.40      0.00
    5   19    6      6.27      0.00
    7   19    6    -13.37      0.00
    9   19    6      2.28      0.00
   11   19    6     -7.51      0.00
   13   19    6      3.18      0.00
   15   19    6     -6.51      0.00
   17   19    6     -9.04      0.00
   19   19    6     10.97      0.00
  -13   14    7     -5.27      0.00
   13   14    7     -7.73      0.00
  -14   15    7    -47.16      0.00
  -12   15    7      8.60      0.00
   12   15    7    -32.53      0.00
   14   15    7     -1.48      0.00
  -15   16    7     11.42      0.00
  -13   16    7     16.90      0.00
  -11   16    7     -7.00      0.00
   -9   16    7     -4.41      0.00
    9   16    7     38.75      0.00
   11   16    7     -5.34      0.00
   13   16    7      9.65      0.00
   15   16    7     -5.73      0.00
  -16   17    7     12.26      0.00
  -14   17    7    -29.00      0.00
  -12   17    7    -21.04      0.00
  -10   17    7      6.48      0.00
   -8   17    7    -34.83      0.00
    8   17    7     47.83      0.00
   10   17    7      5.27      0.00
   12   17    7    -22.23      0.00
   14   17    7     -2.84      0.00
   16   17    7      3.82      0.00
  -17   18    7      4.58      0.00
  -15   18    7      7.14      0.00
  -13   18    7     -7.51      0.00
  -11   18    7     23.94      0.00
   -9   18    7     22.18      0.00
   -7   18    7      6.35      0.00
   -5   18    7    -11.54      0.00
    5   18    7     -9.46      0.00
    7   18    7     14.74      0.00
    9   18    7     16.47      0.00
   11   18    7     20.82      0.00
   13   18    7      6.39      0.00
   15   18    7     -5.50      0.00
   17   18    7     -2.73      0.00
  -18   19    7     -6.19      0.00
  -16   19    7     19.08      0.00
  -14   19    7     -7.24      0.00
  -12   19    7    -26.01      0.00
  -10   19    7     27.28      0.00
   -8   19    7     -5.91      0.00
   -6   19    7    -12.54      0.00
   -4   19    7     16.96      0.00
   -2   19    7      1.69      0.00
    0   19    7     16.43      0.00
    2   19    7     -5.84      0.00
    4   19    7     -7.40      0.00
    6   19    7     30.84      0.00
    8   19    7     24.83      0.00
   10   19    7      1.94      0.00
   12   19    7     -3.10      0.00
   14   19    7      0.74      0.00
   16   19    7      4.18      0.00
   18   19    7      4.24      0.00
   13   13    8      7.38      0.00
  -12   14    8     45.26      0.00
   12   14    8      6.93      0.00
   14   14    8     42.04      0.00
  -13   15    8      9.87      0.00
  -11   15    8     37.36      0.00
   11   15    8    -43.35      0.00
   13   15    8     34.57      0.00
   15   15    8     -9.30      0.00
  -14   16    8     -5.96      0.00
  -12   16    8     -4.26      0.00
  -10   16    8      5.94      0.00
   10   16    8     34.27      0.00
   12   16    8     20.58      0.00
   14   16    8    -22.79      0.00
   16   16    8     19.41      0.00
  -15   17    8     20.69      0.00
  -13   17    8     18.60      0.00
  -11   17    8      9.47      0.00
   -9   17    8     30.31      0.00
   -7   17    8    -19.96      0.00
    7   17    8     25.88      0.00
    9   17    8     19.57      0.00
   11   17    8    -13.88      0.00
   13   17    8     15.02      0.00
   15   17    8      0.15      0.00
   17   17    8     -9.38      0.00
  -16   18    8     12.61      0.00
  -14   18    8     16.68      0.00
  -12   18    8    -19.12      0.00
  -10   18    8     -8.65      0.00
   -8   18    8     38.93      0.00
   -6   18    8     51.09      0.00
   -4   18    8    -58.19      0.00
    4   18    8      0.23      0.00
    6   18    8    -41.17      0.00
    8   18    8     -2.32      0.00
   10   18    8     -3.26      0.00
   12   18    8      7.91      0.00
   14   18    8    -21.76      0.00
   16   18    8      7.62      0.00
   18   18    8     -7.31      0.00
  -17   19    8     -5.89      0.00
  -15   19    8     -2.18      0.00
  -13   19    8     22.09      0.00
  -11   19    8     -1.10      0.00
   -9   19    8     -1.29      0.00
   -7   19    8     23.28      0.00
   -5   19    8     -4.52      0.00
   -3   19    8      2.29      0.00
   -1   19    8      9.44      0.00
    1   19    8     -9.43      0.00
    3   19    8    -25.59      0.00
    5   19    8    -11.59      0.00
    7   19    8     20.95      0.00
    9   19    8    -13.80      0.00
   11   19    8     -1.41      0.00
   13   19    8     -9.64      0.00
   15   19    8     12.91      0.00
   17   19    8    -13.44      0.00
   19   19    8      0.90      0.00
  -13   14    9     44.72      0.00
   13   14    9    -31.67      0.00
  -14   15    9     22.97      0.00
  -12   15    9    -28.57      0.00
  -10   15    9     -7.68      0.00
   10   15    9    -21.04      0.00
   12   15    9    -11.49      0.00
   14   15    9      6.77      0.00
  -15   16    9    -25.17      0.00
  -13   16    9     29.25      0.00
  -11   16    9    -10.38      0.00
   -9   16    9    -40.05      0.00
    9   16    9     55.28      0.00
   11   16    9     31.71      0.00
   13   16    9    -14.31      0.00
   15   16    9     -8.76      0.00
  -16   17    9      3.09      0.00
  -14   17    9    -10.00      0.00
  -12   17    9      7.24      0.00
  -10   17    9    -39.10      0.00
   -8   17    9    -31.75      0.00
   -6   17    9     -1.88      0.00
    6   17    9     -9.54      0.00
    8   17    9     -0.81      0.00
   10   17    9     16.82      0.00
   12   17    9      3.67      0.00
   14   17    9    -10.30      0.00
   16   17    9    -11.81      0.00
  -17   18    9     14.38      0.00
  -15   18    9    -18.91      0.00
  -13   18    9    -23.90      0.00
  -11   18    9     13.85      0.00
   -9   18    9    -26.57      0.00
   -7   18    9     14.13      0.00
   -5   18    9    -20.16      0.00
   -3   18    9     21.62      0.00
   -1   18    9    -22.08      0.00
    1   18    9    -15.33      0.00
    3   18    9     94.32      0.00
    5   18    9    -48.82      0.00
    7   18    9     32.56      0.00
    9   18    9     24.31      0.00
   11   18    9      9.67      0.00
   13   18    9     -8.50      0.00
   15   18    9      9.34      0.00
   17   18    9      2.33      0.00
  -18   19    9      0.35      0.00
  -16   19    9     -2.45      0.00
  -14   19    9      1.07      0.00
  -12   19    9     -2.49      0.00
  -10   19    9    -10.79      0.00
   -8   19    9     13.19      0.00
   -6   19    9    -15.99      0.00
   -4   19    9     35.37      0.00
   -2   19    9     10.96      0.00
    0   19    9     12.41      0.00
    2   19    9     -4.05      0.00
    4   19    9      3.28      0.00
    6   19    9     -3.43      0.00
    8   19    9     25.82      0.00
   10   19    9      1.92      0.00
   12   19    9      5.41      0.00
   14   19    9      3.43      0.00
   16   19    9     -5.52      0.00
   18   19    9     -0.62      0.00
   13   13   10    -38.79      0.00
  -12   14   10    -19.02      0.00
   12   14   10     35.65      0.00
   14   14   10     -7.97      0.00
  -13   15   10     21.56      0.00
  -11   15   10     25.94      0.00
   11   15   10     52.85      0.00
   13   15   10      3.92      0.00
   15   15   10     -2.67      0.00
  -14   16   10      0.12      0.00
  -12   16   10      6.01      0.00
  -10   16   10      6.12      0.00
   -8   16   10     -1.14      0.00
    8   16   10     22.06      0.00
   10   16   10    -18.87      0.00
   12   16   10    -29.37      0.00
   14   16   10     30.43      0.00
   16   16   10    -26.35      0.00
  -15   17   10     19.71      0.00
  -13   17   10     -9.67      0.00
  -11   17   10     11.01      0.00
   -9   17   10     -9.08      0.00
   -7   17   10    -35.76      0.00
    7   17   10     -5.17      0.00
    9   17   10     28.49      0.00
   11   17   10     -6.65      0.00
   13   17   10     20.85      0.00
   15   17   10    -20.88      0.00
   17   17   10      1.56      0.00
  -16   18   10     14.69      0.00
  -14   18   10    -13.66      0.00
  -12   18   10      2.78      0.00
  -10   18   10     -6.36      0.00
   -8   18   10     -2.25      0.00
   -6   18   10     -0.52      0.00
   -4   18   10    -23.08      0.00
   -2   18   10     20.26      0.00
    0   18   10     51.17      0.00
    2   18   10     69.64      0.00
    4   18   10      7.01      0.00
    6   18   10      6.13      0.00
    8   18   10      8.34      0.00
   10   18   10     -8.78      0.00
   12   18   10      0.17      0.00
   14   18   10      7.93      0.00
   16   18   10    -10.46      0.00
   18   18   10     -8.08      0.00
  -17   19   10     -1.45      0.00
  -15   19   10      8.51      0.00
  -13   19   10      6.05      0.00
  -11   19   10    -10.12      0.00
   -9   19   10     -6.82      0.00
   -7   19   10     26.11      0.00
   -5   19   10     18.72      0.00
   -3   19   10      4.78      0.00
   -1   19   10    -24.72      0.00
    1   19   10     10.86      0.00
    3   19   10      2.70      0.00
    5   19   10    -16.83      0.00
    7   19   10      5.22      0.00
    9   19   10    -10.89      0.00
   11   19   10      7.24      0.00
   13   19   10     -2.12      0.00
   15   19   10    -11.26      0.00
   17   19   10      3.83      0.00
   19   19   10      0.45      0.00
  -12   13   11    -74.13      0.00
   12   13   11     14.63      0.00
  -13   14   11    -89.84      0.00
  -11   14   11     -0.65      0.00
   11   14   11     30.62      0.00
   13   14   11      8.72      0.00
  -14   15   11     29.57      0.00
  -12   15   11    -28.37      0.00
  -10   15   11    -28.95      0.00
   10   15   11     50.91      0.00
   12   15   11     12.62      0.00
   14   15   11     16.38      0.00
  -15   16   11     22.95      0.00
  -13   16   11      0.41      0.00
  -11   16   11    -41.29      0.00
   -9   16   11     -5.28      0.00
    9   16   11     10.04      0.00
   11   16   11    -13.32      0.00
   13   16   11     23.20      0.00
   15   16   11      5.19      0.00
  -16   17   11     -6.37      0.00
  -14   17   11     27.34      0.00
  -12   17   11     17.32      0.00
  -10   17   11    -36.40      0.00
   -8   17   11    -35.07      0.00
   -6   17   11      6.06      0.00
    6   17   11      1.63      0.00
    8   17   11     25.67      0.00
   10   17   11     37.00      0.00
   12   17   11      3.15      0.00
   14   17   11     -9.96      0.00
   16   17   11     15.66      0.00
  -17   18   11     -1.39      0.00
  -15   18   11     -2.01      0.00
  -13   18   11      5.82      0.00
  -11   18   11     -8.01      0.00
   -9   18   11    -15.38      0.00
   -7   18   11    -32.84      0.00
   -5   18   11    -14.68      0.00
   -3   18   11    -24.14      0.00
   -1   18   11     -5.60      0.00
    1   18   11     22.26      0.00
    3   18   11    -38.21      0.00
    5   18   11     48.60      0.00
    7   18   11    -16.51      0.00
    9   18   11     13.32      0.00
   11   18   11     -7.32      0.00
   13   18   11     11.43      0.00
   15   18   11     -2.67      0.00
   17   18   11      0.32      0.00
  -18   19   11      2.66      0.00
  -16   19   11      0.56      0.00
  -14   19   11    -11.44      0.00
  -12   19   11     -0.67      0.00
  -10   19   11     -3.49      0.00
   -8   19   11    -27.88      0.00
   -6   19   11    -14.17      0.00
   -4   19   11     -7.39      0.00
   -2   19   11     16.49      0.00
    0   19   11     -0.72      0.00
    2   19   11     23.35      0.00
    4   19   11     32.73      0.00
    6   19   11    -11.29      0.00
    8   19   11     39.17      0.00
   10   19   11      7.46      0.00
   12   19   11      7.87      0.00
   14   19   11      0.68      0.00
   16   19   11     19.10      0.00
   18   19   11     -5.85      0.00
   13   13   12    -48.60      0.00
  -12   14   12     21.26      0.00
   12   14   12      4.87      0.00
   14   14   12     15.68      0.00
  -13   15   12    -32.01      0.00
  -11   15   12     79.17      0.00
   -9   15   12     -3.55      0.00
    9   15   12     38.66      0.00
   11   15   12     14.96      0.00
   13   15   12    -47.30      0.00
   15   15   12      7.80      0.00
  -14   16   12      3.12      0.00
  -12   16   12    -10.86      0.00
  -10   16   12     30.13      0.00
   -8   16   12      8.97      0.00
    8   16   12      9.88      0.00
   10   16   12     33.07      0.00
   12   16   12      3.29      0.00
   14   16   12     -2.67      0.00
   16   16   12     -1.66      0.00
  -15   17   12     -1.09      0.00
  -13   17   12      9.47      0.00
  -11   17   12     -2.89      0.00
   -9   17   12     10.38      0.00
   -7   17   12    -10.46      0.00
   -5   17   12     -3.93      0.00
    5   17   12     22.44      0.00
    7   17   12      0.73      0.00
    9   17   12      3.88      0.00
   11   17   12    -11.33      0.00
   13   17   12    -24.54      0.00
   15   17   12     -1.79      0.00
   17   17   12    -22.81      0.00
  -16   18   12     10.67      0.00
  -14   18   12     -4.86      0.00
  -12   18   12    -20.72      0.00
  -10   18   12      2.77      0.00
   -8   18   12    -12.94      0.00
   -6   18   12    -13.76      0.00
   -4   18   12    -21.07      0.00
   -2   18   12     21.01      0.00
    0   18   12     30.91      0.00
    2   18   12     -9.12      0.00
    4   18   12      0.74      0.00
    6   18   12    -16.54      0.00
    8   18   12     25.68      0.00
   10   18   12     -3.95      0.00
   12   18   12     -6.21      0.00
   14   18   12      0.26      0.00
   16   18   12    -12.71      0.00
   18   18   12     -2.56      0.00
  -17   19   12      1.66      0.00
  -15   19   12     -3.91      0.00
  -13   19   12    -10.82      0.00
  -11   19   12    -11.93      0.00
   -9   19   12    -21.89      0.00
   -7   19   12      0.91      0.00
   -5   19   12    -11.58      0.00
   -3   19   12      6.32      0.00
   -1   19   12     24.76      0.00
    1   19   12     13.34      0.00
    3   19   12     26.04      0.00
    5   19   12     -1.85      0.00
    7   19   12     13.44      0.00
    9   19   12     -4.18      0.00
   11   19   12     -5.96      0.00
   13   19   12     -7.42      0.00
   15   19   12     -0.90      0.00
   17   19   12    -11.18      0.00
   19   19   12      0.50      0.00
  -12   13   13     21.04      0.00
   12   13   13     27.26      0.00
  -13   14   13    -45.46      0.00
  -11   14   13    -63.29      0.00
   11   14   13     32.61      0.00
   13   14   13    -27.91      0.00
  -14   15   13    -13.95      0.00
  -12   15   13     -4.13      0.00
  -10   15   13    -26.98      0.00
   10   15   13     42.49      0.00
   12   15   13     -5.89      0.00
   14   15   13     40.78      0.00
  -15   16   13      5.64      0.00
  -13   16   13    -34.67      0.00
  -11   16   13    -25.84      0.00
   -9   16   13    -14.20      0.00
   -7   16   13     29.97      0.00
    7   16   13    -28.71      0.00
    9   16   13     48.04      0.00
   11   16   13     34.83      0.00
   13   16   13      5.73      0.00
   15   16   13     -2.86      0.00
  -16   17   13      7.36      0.00
  -14   17   13     27.15      0.00
  -12   17   13    -24.37      0.00
  -10   17   13    -17.87      0.00
   -8   17   13    -20.28      0.00
   -6   17   13     17.92      0.00
   -4   17   13     72.83      0.00
   -2   17   13     81.83      0.00
    2   17   13    -25.63      0.00
    4   17   13    -17.31      0.00
    6   17   13    -67.87      0.00
    8   17   13     27.98      0.00
   10   17   13     10.68      0.00
   12   17   13      9.94      0.00
   14   17   13     17.96      0.00
   16   17   13     -1.99      0.00
  -17   18   13     24.19      0.00
  -15   18   13     -1.15      0.00
  -13   18   13      8.19      0.00
  -11   18   13    -30.58      0.00
   -9   18   13     -8.68      0.00
   -7   18   13      6.10      0.00
   -5   18   13     20.22      0.00
   -3   18   13    -20.50      0.00
   -1   18   13    -10.94      0.00
    1   18   13     30.37      0.00
    3   18   13    -50.88      0.00
    5   18   13     -9.04      0.00
    7   18   13      6.37      0.00
    9   18   13     30.65      0.00
   11   18   13      7.13      0.00
   13   18   13      5.68      0.00
   15   18   13     -9.03      0.00
   17   18   13     21.49      0.00
  -18   19   13     -0.55      0.00
  -16   19   13     -2.09      0.00
  -14   19   13     15.60      0.00
  -12   19   13     -0.23      0.00
  -10   19   13    -12.24      0.00
   -8   19   13    -10.04      0.00
   -6   19   13    -18.36      0.00
   -4   19   13     19.59      0.00
   -2   19   13     -8.84      0.00
    0   19   13     29.20      0.00
    2   19   13     -3.73      0.00
    4   19   13     -8.32      0.00
    6   19   13      8.46      0.00
    8   19   13     12.25      0.00
   10   19   13     -7.21      0.00
   12   19   13      8.95      0.00
   14   19   13     13.47      0.00
   16   19   13      4.72      0.00
   18   19   13     -0.36      0.00
   12   12   14     34.04      0.00
  -11   13   14     70.27      0.00
   11   13   14     30.47      0.00
   13   13   14      3.39      0.00
  -12   14   14      8.58      0.00
  -10   14   14     26.02      0.00
   10   14   14     16.34      0.00
   12   14   14     28.19      0.00
   14   14   14    -23.99      0.00
  -13   15   14     25.06      0.00
  -11   15   14    -10.40      0.00
   -9   15   14     27.63      0.00
    9   15   14    -24.71      0.00
   11   15   14     18.57      0.00
   13   15   14     18.92      0.00
   15   15   14    -32.74      0.00
  -14   16   14    -32.84      0.00
  -12   16   14     56.54      0.00
  -10   16   14      3.20      0.00
   -8   16   14     72.15      0.00
   -6   16   14     65.11      0.00
    6   16   14     48.75      0.00
    8   16   14     41.87      0.00
   10   16   14     -0.24      0.00
   12   16   14    -38.15      0.00
   14   16   14    -14.06      0.00
   16   16   14     13.31      0.00
  -15   17   14     11.07      0.00
  -13   17   14    -14.00      0.00
  -11   17   14     10.29      0.00
   -9   17   14    -14.34      0.00
   -7   17   14      7.30      0.00
   -5   17   14     39.39      0.00
   -3   17   14      7.08      0.00
   -1   17   14     14.13      0.00
    1   17   14    -58.24      0.00
    3   17   14      4.35      0.00
    5   17   14     19.20      0.00
    7   17   14     14.97      0.00
    9   17   14     14.13      0.00
   11   17   14      2.61      0.00
   13   17   14     11.12      0.00
   15   17   14    -22.13      0.00
   17   17   14      1.12      0.00
  -16   18   14      1.17      0.00
  -14   18   14     12.59      0.00
  -12   18   14      1.98      0.00
  -10   18   14     19.76      0.00
   -8   18   14     -2.97      0.00
   -6   18   14     18.38      0.00
   -4   18   14     16.77      0.00
   -2   18   14      0.67      0.00
    0   18   14     25.36      0.00
    2   18   14    -20.07      0.00
    4   18   14    -32.33      0.00
    6   18   14     21.73      0.00
    8   18   14     -5.17      0.00
   10   18   14     -1.73      0.00
   12   18   14    -12.31      0.00
   14   18   14    -11.53      0.00
   16   18   14     -4.94      0.00
   18   18   14    -14.98      0.00
  -17   19   14     10.24      0.00
  -15   19   14      4.88      0.00
  -13   19   14    -13.45      0.00
  -11   19   14    -20.35      0.00
   -9   19   14     -8.59      0.00
   -7   19   14     -4.92      0.00
   -5   19   14     10.01      0.00
   -3   19   14    -17.52      0.00
   -1   19   14     10.43      0.00
    1   19   14     19.66      0.00
    3   19   14    -26.95      0.00
    5   19   14     -1.14      0.00
    7   19   14    -12.12      0.00
    9   19   14      4.50      0.00
   11   19   14     -8.66      0.00
   13   19   14     -9.82      0.00
   15   19   14    -12.44      0.00
   17   19   14     -0.31      0.00
   19   19   14     -7.17      0.00
  -12   13   15     13.94      0.00
   12   13   15     64.78      0.00
  -13   14   15    -13.80      0.00
  -11   14   15     48.55      0.00
   -9   14   15      5.34      0.00
    9   14   15     -0.53      0.00
   11   14   15     20.85      0.00
   13   14   15      4.94      0.00
  -14   15   15    -20.27      0.00
  -12   15   15    -35.32      0.00
  -10   15   15     24.31      0.00
   -8   15   15    -35.70      0.00
    8   15   15     -2.37      0.00
   10   15   15     18.37      0.00
   12   15   15     34.54      0.00
   14   15   15    -19.97      0.00
  -15   16   15      3.12      0.00
  -13   16   15      7.82      0.00
  -11   16   15    -13.47      0.00
   -9   16   15     -7.72      0.00
   -7   16   15     -7.81      0.00
   -5   16   15     -2.34      0.00
    5   16   15     42.17      0.00
    7   16   15    -40.64      0.00
    9   16   15     -8.99      0.00
   11   16   15     20.91      0.00
   13   16   15     18.37      0.00
   15   16   15     10.01      0.00
  -16   17   15     -4.43      0.00
  -14   17   15    -14.27      0.00
  -12   17   15      5.66      0.00
  -10   17   15    -26.99      0.00
   -8   17   15     37.60      0.00
   -6   17   15     10.05      0.00
   -4   17   15     73.51      0.00
   -2   17   15     12.76      0.00
    0   17   15    -11.93      0.00
    2   17   15     33.30      0.00
    4   17   15     29.91      0.00
    6   17   15     30.13      0.00
    8   17   15     -6.33      0.00
   10   17   15     18.98      0.00
   12   17   15     18.67      0.00
   14   17   15     -2.87      0.00
   16   17   15     -3.86      0.00
  -17   18   15      1.30      0.00
  -15   18   15      6.29      0.00
  -13   18   15     -2.68      0.00
  -11   18   15     -1.31      0.00
   -9   18   15    -33.14      0.00
   -7   18   15     10.76      0.00
   -5   18   15     14.01      0.00
   -3   18   15     26.96      0.00
   -1   18   15     19.41      0.00
    1   18   15    -66.22      0.00
    3   18   15    -13.21      0.00
    5   18   15      4.98      0.00
    7   18   15    -28.33      0.00
    9   18   15      9.16      0.00
   11   18   15      7.37      0.00
   13   18   15      4.88      0.00
   15   18   15      2.56      0.00
   17   18   15      3.09      0.00
  -18   19   15     16.40      0.00
  -16   19   15      2.74      0.00
  -14   19   15     -2.64      0.00
  -12   19   15    -15.21      0.00
  -10   19   15     -0.84      0.00
   -8   19   15     -1.51      0.00
   -6   19   15     14.15      0.00
   -4   19   15     27.49      0.00
   -2   19   15      7.15      0.00
    0   19   15      6.99      0.00
    2   19   15    -10.64      0.00
    4   19   15      1.41      0.00
    6   19   15     -0.58      0.00
    8   19   15     23.55      0.00
   10   19   15     14.38      0.00
   12   19   15      5.05      0.00
   14   19   15      3.92      0.00
   16   19   15     -2.03      0.00
   18   19   15     19.64      0.00
   12   12   16      8.21      0.00
  -11   13   16     -1.49      0.00
   11   13   16     28.38      0.00
   13   13   16    -18.41      0.00
  -12   14   16     20.43      0.00
  -10   14   16     24.87      0.00
   10   14   16     17.25      0.00
   12   14   16      7.79      0.00
   14   14   16     10.82      0.00
  -13   15   16     -7.73      0.00
  -11   15   16     27.40      0.00
   -9   15   16      1.68      0.00
   -7   15   16      5.52      0.00
    7   15   16      2.18      0.00
    9   15   16     38.67      0.00
   11   15   16      0.25      0.00
   13   15   16     -2.38      0.00
   15   15   16     -1.23      0.00
  -14   16   16     -3.51      0.00
  -12   16   16    -18.16      0.00
  -10   16   16     46.43      0.00
   -8   16   16     22.89      0.00
   -6   16   16     25.74      0.00
   -4   16   16     20.02      0.00
    4   16   16    -16.51      0.00
    6   16   16     35.14      0.00
    8   16   16     22.47      0.00
   10   16   16     16.08      0.00
   12   16   16      1.50      0.00
   14   16   16      4.71      0.00
   16   16   16     -6.54      0.00
  -15   17   16    -20.65      0.00
  -13   17   16      6.43      0.00
  -11   17   16     -0.34      0.00
   -9   17   16     31.20      0.00
   -7   17   16     57.13      0.00
   -5   17   16      7.77      0.00
   -3   17   16     -1.72      0.00
   -1   17   16     16.74      0.00
    1   17   16     47.22      0.00
    3   17   16     19.09      0.00
    5   17   16      4.04      0.00
    7   17   16     11.68      0.00
    9   17   16     36.06      0.00
   11   17   16    -34.07      0.00
   13   17   16    -11.13      0.00
   15   17   16     -7.91      0.00
   17   17   16      8.76      0.00
  -16   18   16      0.77      0.00
  -14   18   16     -2.00      0.00
  -12   18   16      6.00      0.00
  -10   18   16    -11.12      0.00
   -8   18   16      6.31      0.00
   -6   18   16     34.81      0.00
   -4   18   16     33.53      0.00
   -2   18   16     31.79      0.00
    0   18   16    -46.24      0.00
    2   18   16     19.42      0.00
    4   18   16     -3.62      0.00
    6   18   16     16.48      0.00
    8   18   16     37.58      0.00
   10   18   16      1.13      0.00
   12   18   16      1.55      0.00
   14   18   16     18.60      0.00
   16   18   16    -10.05      0.00
   18   18   16      1.87      0.00
  -17   19   16     -3.54      0.00
  -15   19   16      4.44      0.00
  -13   19   16      2.60      0.00
  -11   19   16      6.15      0.00
   -9   19   16     13.69      0.00
   -7   19   16      4.80      0.00
   -5   19   16     19.97      0.00
   -3   19   16     -8.57      0.00
   -1   19   16     21.70      0.00
    1   19   16    -21.91      0.00
    3   19   16      3.32      0.00
    5   19   16    -13.11      0.00
    7   19   16      7.90      0.00
    9   19   16      0.12      0.00
   11   19   16    -18.98      0.00
   13   19   16    -10.44      0.00
   15   19   16      9.38      0.00
   17   19   16    -11.13      0.00
   19   19   16      1.22      0.00
  -11   12   17     44.02      0.00
   11   12   17    -21.99      0.00
  -12   13   17      2.08      0.00
  -10   13   17     11.04      0.00
   10   13   17    -30.07      0.00
   12   13   17    -75.40      0.00
  -13   14   17     12.12      0.00
  -11   14   17     41.50      0.00
   -9   14   17     31.15      0.00
    9   14   17      0.99      0.00
   11   14   17     -1.73      0.00
   13   14   17     12.02      0.00
  -14   15   17     -6.58      0.00
  -12   15   17     21.22      0.00
  -10   15   17      0.53      0.00
   -8   15   17     26.94      0.00
   -6   15   17    -19.64      0.00
    6   15   17      7.26      0.00
    8   15   17      3.90      0.00
   10   15   17     -9.05      0.00
   12   15   17     -7.26      0.00
   14   15   17      5.99      0.00
  -15   16   17    -16.50      0.00
  -13   16   17    -10.47      0.00
  -11   16   17     39.58      0.00
   -9   16   17    -25.69      0.00
   -7   16   17    -24.30      0.00
   -5   16   17    -57.29      0.00
   -3   16   17      7.20      0.00
   -1   16   17     19.39      0.00
    1   16   17    -39.25      0.00
    3   16   17    -50.47      0.00
    5   16   17    -28.72      0.00
    7   16   17     -2.33      0.00
    9   16   17     -7.50      0.00
   11   16   17     13.59      0.00
   13   16   17      3.34      0.00
   15   16   17     -9.33      0.00
  -16   17   17     17.92      0.00
  -14   17   17     11.43      0.00
  -12   17   17     -6.62      0.00
  -10   17   17     21.51      0.00
   -8   17   17     -1.85      0.00
   -6   17   17     11.86      0.00
   -4   17   17    -26.11      0.00
   -2   17   17    -18.08      0.00
    0   17   17      8.54      0.00
    2   17   17    -24.88      0.00
    4   17   17     17.88      0.00
    6   17   17     -7.58      0.00
    8   17   17    -12.74      0.00
   10   17   17      0.93      0.00
   12   17   17      9.85      0.00
   14   17   17      2.24      0.00
   16   17   17     -1.58      0.00
  -17   18   17     -2.47      0.00
  -15   18   17     -4.65      0.00
  -13   18   17     -7.48      0.00
  -11   18   17     -9.31      0.00
   -9   18   17     18.92      0.00
   -7   18   17     15.51      0.00
   -5   18   17     -6.47      0.00
   -3   18   17     -2.36      0.00
   -1   18   17    -10.78      0.00
    1   18   17     17.35      0.00
    3   18   17     -6.60      0.00
    5   18   17     45.24      0.00
    7   18   17      8.54      0.00
    9   18   17    -27.26      0.00
   11   18   17      5.67      0.00
   13   18   17     -1.00      0.00
   15   18   17     -1.29      0.00
   17   18   17     -9.17      0.00
  -18   19   17      7.75      0.00
  -16   19   17      7.39      0.00
  -14   19   17      0.94      0.00
  -12   19   17     13.01      0.00
  -10   19   17    -20.59      0.00
   -8   19   17      6.29      0.00
   -6   19   17     29.80      0.00
   -4   19   17     -8.54      0.00
   -2   19   17     37.83      0.00
    0   19   17    -29.04      0.00
    2   19   17    -30.09      0.00
    4   19   17      5.70      0.00
    6   19   17     16.34      0.00
    8   19   17    -17.37      0.00
   10   19   17      6.81      0.00
   12   19   17      5.86      0.00
   14   19   17     -8.44      0.00
   16   19   17      7.81      0.00
   18   19   17      3.15      0.00
   11   11   18     52.10      0.00
  -10   12   18     45.56      0.00
   10   12   18     63.19      0.00
   12   12   18     40.84      0.00
  -11   13   18      1.44      0.00
   -9   13   18      3.32      0.00
    9   13   18    -15.01      0.00
   11   13   18     10.24      0.00
   13   13   18     31.63      0.00
  -12   14   18     -0.49      0.00
  -10   14   18     48.84      0.00
   -8   14   18     11.12      0.00
    8   14   18    -15.85      0.00
   10   14   18     59.08      0.00
   12   14   18     37.35      0.00
   14   14   18    -30.48      0.00
  -13   15   18      9.77      0.00
  -11   15   18     -0.75      0.00
   -9   15   18     16.83      0.00
   -7   15   18     28.90      0.00
   -5   15   18    -42.20      0.00
    5   15   18     -7.30      0.00
    7   15   18    -29.15      0.00
    9   15   18     32.74      0.00
   11   15   18     15.95      0.00
   13   15   18     14.26      0.00
   15   15   18    -14.90      0.00
  -14   16   18    -13.77      0.00
  -12   16   18      4.25      0.00
  -10   16   18      5.34      0.00
   -8   16   18     -3.13      0.00
   -6   16   18     -9.62      0.00
   -4   16   18     -0.30      0.00
   -2   16   18     29.79      0.00
    0   16   18     -5.64      0.00
    2   16   18    -48.52      0.00
    4   16   18    -13.11      0.00
    6   16   18     40.45      0.00
    8   16   18      6.12      0.00
   10   16   18     38.85      0.00
   12   16   18    -15.59      0.00
   14   16   18     -1.09      0.00
   16   16   18      9.54      0.00
  -15   17   18     -1.54      0.00
  -13   17   18    -10.89      0.00
  -11   17   18     11.69      0.00
   -9   17   18      6.16      0.00
   -7   17   18      2.05      0.00
   -5   17   18    -19.85      0.00
   -3   17   18    -20.13      0.00
   -1   17   18     39.91      0.00
    1   17   18     -1.33      0.00
    3   17   18     11.84      0.00
    5   17   18     -1.72      0.00
    7   17   18     12.82      0.00
    9   17   18     31.47      0.00
   11   17   18     16.49      0.00
   13   17   18     -6.89      0.00
   15   17   18     -6.42      0.00
   17   17   18      3.74      0.00
  -16   18   18      3.20      0.00
  -14   18   18    -15.43      0.00
  -12   18   18     -8.95      0.00
  -10   18   18      3.65      0.00
   -8   18   18     -1.01      0.00
   -6   18   18     28.05      0.00
   -4   18   18      3.53      0.00
   -2   18   18     17.20      0.00
    0   18   18     38.72      0.00
    2   18   18     24.53      0.00
    4   18   18      8.53      0.00
    6   18   18     -1.92      0.00
    8   18   18     15.21      0.00
   10   18   18     -6.79      0.00
   12   18   18      7.37      0.00
   14   18   18    -23.46      0.00
   16   18   18      9.30      0.00
   18   18   18      0.96      0.00
  -17   19   18     -5.12      0.00
  -15   19   18      7.49      0.00
  -13   19   18    -10.81      0.00
  -11   19   18    -12.61      0.00
   -9   19   18     -3.20      0.00
   -7   19   18     10.13      0.00
   -5   19   18      7.51      0.00
   -3   19   18     22.93      0.00
   -1   19   18    -20.11      0.00
    1   19   18     17.32      0.00
    3   19   18    -31.13      0.00
    5   19   18     21.91      0.00
    7   19   18     12.50      0.00
    9   19   18     -2.50      0.00
   11   19   18      0.47      0.00
   13   19   18     -8.19      0.00
   15   19   18      9.10      0.00
   17   19   18     -1.57      0.00
   19   19   18      0.34      0.00
  -11   12   19     59.92      0.00
   -9   12   19     23.18      0.00
    9   12   19     35.31      0.00
   11   12   19     19.03      0.00
  -12   13   19      2.38      0.00
  -10   13   19    -13.05      0.00
   -8   13   19      5.10      0.00
    8   13   19    -39.54      0.00
   10   13   19     32.52      0.00
   12   13   19      3.91      0.00
  -13   14   19     23.15      0.00
  -11   14   19     36.78      0.00
   -9   14   19      1.63      0.00
   -7   14   19    -67.37      0.00
    7   14   19     64.36      0.00
    9   14   19     -2.65      0.00
   11   14   19    -32.60      0.00
   13   14   19    -46.56      0.00
  -14   15   19     27.81      0.00
  -12   15   19     -2.07      0.00
  -10   15   19     53.40      0.00
   -8   15   19     -6.74      0.00
   -6   15   19     54.71      0.00
   -4   15   19     20.32      0.00
   -2   15   19    -10.17      0.00
    0   15   19     14.27      0.00
    2   15   19    -57.20      0.00
    4   15   19    -19.00      0.00
    6   15   19    -52.00      0.00
    8   15   19     26.55      0.00
   10   15   19     -2.81      0.00
   12   15   19      3.04      0.00
   14   15   19     -9.85      0.00
  -15   16   19     -6.00      0.00
  -13   16   19     16.80      0.00
  -11   16   19     22.03      0.00
   -9   16   19     12.29      0.00
   -7   16   19    -10.99      0.00
   -5   16   19      5.83      0.00
   -3   16   19     -3.91      0.00
   -1   16   19      5.72      0.00
    1   16   19    -45.17      0.00
    3   16   19     -0.44      0.00
    5   16   19     -5.71      0.00
    7   16   19    -15.80      0.00
    9   16   19     12.94      0.00
   11   16   19    -22.33      0.00
   13   16   19     -7.03      0.00
   15   16   19     10.91      0.00
  -16   17   19    -11.39      0.00
  -14   17   19      7.00      0.00
  -12   17   19     30.49      0.00
  -10   17   19      4.48      0.00
   -8   17   19     16.39      0.00
   -6   17   19    -15.73      0.00
   -4   17   19     12.82      0.00
   -2   17   19      4.77      0.00
    0   17   19    -18.01      0.00
    2   17   19    -45.06      0.00
    4   17   19    -43.10      0.00
    6   17   19     -8.13      0.00
    8   17   19     22.41      0.00
   10   17   19    -14.26      0.00
   12   17   19      3.45      0.00
   14   17   19     -7.31      0.00
   16   17   19     -2.48      0.00
  -17   18   19      4.48      0.00
  -15   18   19     -0.97      0.00
  -13   18   19     -2.29      0.00
  -11   18   19     30.84      0.00
   -9   18   19      1.44      0.00
   -7   18   19     -9.57      0.00
   -5   18   19    -16.74      0.00
   -3   18   19    -11.21      0.00
   -1   18   19     -9.52      0.00
    1   18   19    -22.19      0.00
    3   18   19     -0.98      0.00
    5   18   19    -23.43      0.00
    7   18   19      7.65      0.00
    9   18   19      7.44      0.00
   11   18   19    -29.74      0.00
   13   18   19     22.39      0.00
   15   18   19      1.74      0.00
   17   18   19    -13.57      0.00
  -18   19   19     -2.81      0.00
  -16   19   19     16.94      0.00
  -14   19   19     -4.48      0.00
  -12   19   19     -8.57      0.00
  -10   19   19     13.43      0.00
   -8   19   19      3.14      0.00
   -6   19   19     15.02      0.00
   -4   19   19    -10.71      0.00
   -2   19   19      4.99      0.00
    0   19   19     -5.55      0.00
    2   19   19     -0.91      0.00
    4   19   19      2.27      0.00
    6   19   19     21.38      0.00
    8   19   19     14.87      0.00
   10   19   19     -8.07      0.00
   12   19   19      1.07      0.00
   14   19   19      6.14      0.00
   16   19   19     -9.95      0.00
   18   19   19     -5.60      0.00
   11   11   20    -24.30      0.00
  -10   12   20     17.11      0.00
   10   12   20     -7.24      0.00
   12   12   20     22.79      0.00
  -11   13   20     33.12      0.00
   -9   13   20     23.28      0.00
   -7   13   20     34.42      0.00
    7   13   20    -50.76      0.00
    9   13   20     30.11      0.00
   11   13   20      5.17      0.00
   13   13   20     10.92      0.00
  -12   14   20      5.87      0.00
  -10   14   20     -5.67      0.00
   -8   14   20    -21.79      0.00
   -6   14   20     65.97      0.00
   -4   14   20     25.58      0.00
    4   14   20     39.90      0.00
    6   14   20     35.12      0.00
    8   14   20    -30.76      0.00
   10   14   20    -22.67      0.00
   12   14   20     18.89      0.00
   14   14   20     13.51      0.00
  -13   15   20     15.83      0.00
  -11   15   20     47.02      0.00
   -9   15   20     12.36      0.00
   -7   15   20     37.85      0.00
   -5   15   20     64.23      0.00
   -3   15   20      2.22      0.00
   -1   15   20    -28.12      0.00
    1   15   20      6.35      0.00
    3   15   20     56.28      0.00
    5   15   20     14.95      0.00
    7   15   20     22.66      0.00
    9   15   20    -20.37      0.00
   11   15   20     49.42      0.00
   13   15   20      6.96      0.00
   15   15   20    -17.77      0.00
  -14   16   20    -13.17      0.00
  -12   16   20    -17.05      0.00
  -10   16   20     17.43      0.00
   -8   16   20     23.02      0.00
   -6   16   20      8.28      0.00
   -4   16   20     28.85      0.00
   -2   16   20     32.98      0.00
    0   16   20     47.90      0.00
    2   16   20     43.60      0.00
    4   16   20     25.96      0.00
    6   16   20    -20.03      0.00
    8   16   20      0.80      0.00
   10   16   20      4.65      0.00
   12   16   20      9.40      0.00
   14   16   20      5.10      0.00
   16   16   20    -17.65      0.00
  -15   17   20     -6.24      0.00
  -13   17   20     -1.16      0.00
  -11   17   20      9.66      0.00
   -9   17   20     24.55      0.00
   -7   17   20     -2.47      0.00
   -5   17   20      6.64      0.00
   -3   17   20    -19.73      0.00
   -1   17   20      3.02      0.00
    1   17   20    -30.20      0.00
    3   17   20    -31.00      0.00
    5   17   20     19.80      0.00
    7   17   20      7.63      0.00
    9   17   20      8.10      0.00
   11   17   20     31.45      0.00
   13   17   20    -11.78      0.00
   15   17   20     -4.77      0.00
   17   17   20     13.74      0.00
  -16   18   20    -12.65      0.00
  -14   18   20     -6.29      0.00
  -12   18   20     13.59      0.00
  -10   18   20    -15.18      0.00
   -8   18   20     16.40      0.00
   -6   18   20     -4.44      0.00
   -4   18   20    -22.65      0.00
   -2   18   20     20.71      0.00
    0   18   20     16.10      0.00
    2   18   20     -0.81      0.00
    4   18   20     18.19      0.00
    6   18   20    -32.71      0.00
    8   18   20     24.67      0.00
   10   18   20     26.88      0.00
   12   18   20      3.80      0.00
   14   18   20     -2.13      0.00
   16   18   20     -1.06      0.00
   18   18   20     22.21      0.00
  -17   19   20      3.00      0.00
  -15   19   20     -9.77      0.00
  -13   19   20     -5.62      0.00
  -11   19   20      4.70      0.00
   -9   19   20    -10.33      0.00
   -7   19   20      2.95      0.00
   -5   19   20    -12.27      0.00
   -3   19   20     -0.71      0.00
   -1   19   20     27.77      0.00
    1   19   20     -8.13      0.00
    3   19   20      8.36      0.00
    5   19   20     -8.49      0.00
    7   19   20     -8.59      0.00
    9   19   20     -5.80      0.00
   11   19   20    -11.83      0.00
   13   19   20     -0.06      0.00
   15   19   20     -2.73      0.00
   17   19   20      8.17      0.00
  -10   11   21     -2.89      0.00
   10   11   21     -0.54      0.00
  -11   12   21     -7.21      0.00
   -9   12   21    -43.93      0.00
    9   12   21     -8.40      0.00
   11   12   21    -27.80      0.00
  -12   13   21     15.76      0.00
  -10   13   21      3.39      0.00
   -8   13   21     22.83      0.00
   -6   13   21     19.13      0.00
    6   13   21      6.40      0.00
    8   13   21     31.84      0.00
   10   13   21     17.50      0.00
   12   13   21     -4.32      0.00
  -13   14   21     -0.94      0.00
  -11   14   21    -11.45      0.00
   -9   14   21     16.33      0.00
   -7   14   21      5.52      0.00
   -5   14   21      6.09      0.00
   -3   14   21     19.73      0.00
    3   14   21     12.53      0.00
    5   14   21     -6.67      0.00
    7   14   21    -13.55      0.00
    9   14   21     26.53      0.00
   11   14   21     25.02      0.00
   13   14   21    -10.65      0.00
  -14   15   21      3.15      0.00
  -12   15   21      7.13      0.00
  -10   15   21      3.43      0.00
   -8   15   21     -6.37      0.00
   -6   15   21    -33.63      0.00
   -4   15   21     14.18      0.00
   -2   15   21    -45.42      0.00
    0   15   21    -17.62      0.00
    2   15   21      1.98      0.00
    4   15   21    -76.96      0.00
    6   15   21     10.70      0.00
    8   15   21     14.77      0.00
   10   15   21      4.91      0.00
   12   15   21    -26.39      0.00
   14   15   21     -3.27      0.00
  -15   16   21     -5.97      0.00
  -13   16   21      0.89      0.00
  -11   16   21     16.09      0.00
   -9   16   21    -15.12      0.00
   -7   16   21      2.56      0.00
   -5   16   21     51.84      0.00
   -3   16   21     27.46      0.00
   -1   16   21     -8.83      0.00
    1   16   21    -10.86      0.00
    3   16   21    -22.22      0.00
    5   16   21    -53.50      0.00
    7   16   21    -18.91      0.00
    9   16   21     23.81      0.00
   11   16   21    -10.32      0.00
   13   16   21      3.13      0.00
   15   16   21    -14.53      0.00
  -16   17   21     -1.42      0.00
  -14   17   21      9.41      0.00
  -12   17   21     14.18      0.00
  -10   17   21     12.25      0.00
   -8   17   21      5.89      0.00
   -6   17   21    -10.78      0.00
   -4   17   21      9.95      0.00
   -2   17   21    -10.92      0.00
    0   17   21    -12.86      0.00
    2   17   21      0.46      0.00
    4   17   21     12.52      0.00
    6   17   21      5.21      0.00
    8   17   21     -3.27      0.00
   10   17   21      3.81      0.00
   12   17   21    -21.97      0.00
   14   17   21     -0.23      0.00
   16   17   21     -3.09      0.00
  -17   18   21     -4.60      0.00
  -15   18   21     -9.04      0.00
  -13   18   21      9.90      0.00
  -11   18   21      2.60      0.00
   -9   18   21     15.26      0.00
   -7   18   21     -7.75      0.00
   -5   18   21     33.79      0.00
   -3   18   21      5.26      0.00
   -1   18   21    -20.73      0.00
    1   18   21    -36.66      0.00
    3   18   21    -24.86      0.00
    5   18   21    -11.44      0.00
    7   18   21     -8.83      0.00
    9   18   21      2.84      0.00
   11   18   21     -7.16      0.00
   13   18   21     -0.86      0.00
   15   18   21    -19.90      0.00
   17   18   21      8.07      0.00
  -18   19   21     -1.73      0.00
  -16   19   21      7.69      0.00
  -14   19   21     -3.45      0.00
  -12   19   21      6.92      0.00
  -10   19   21      4.28      0.00
   -8   19   21     -2.81      0.00
   -6   19   21      7.82      0.00
   -4   19   21     -1.77      0.00
   -2   19   21      7.19      0.00
    0   19   21    -21.22      0.00
    2   19   21    -28.02      0.00
    4   19   21      5.69      0.00
    6   19   21     -7.39      0.00
    8   19   21     19.75      0.00
   10   19   21     -8.32      0.00
   12   19   21     -8.83      0.00
   14   19   21      7.28      0.00
   16   19   21     -2.51      0.00
   18   19   21     -7.57      0.00
   10   10   22     25.50      0.00
   -9   11   22     -8.12      0.00
    9   11   22     44.69      0.00
   11   11   22     23.57      0.00
  -10   12   22      4.59      0.00
   -8   12   22      8.34      0.00
    8   12   22     17.13      0.00
   10   12   22    -35.59      0.00
   12   12   22     19.32      0.00
  -11   13   22     32.73      0.00
   -9   13   22      9.34      0.00
   -7   13   22     -3.60      0.00
   -5   13   22    -53.71      0.00
    5   13   22     64.87      0.00
    7   13   22     25.29      0.00
    9   13   22     10.52      0.00
   11   13   22    -16.59      0.00
   13   13   22     12.10      0.00
  -12   14   22      4.39      0.00
  -10   14   22      2.74      0.00
   -8   14   22     11.83      0.00
   -6   14   22     -2.20      0.00
   -4   14   22     38.92      0.00
   -2   14   22     27.25      0.00
    0   14   22    -23.09      0.00
    2   14   22     17.41      0.00
    4   14   22     65.03      0.00
    6   14   22    -17.54      0.00
    8   14   22      2.78      0.00
   10   14   22      5.11      0.00
   12   14   22    -20.24      0.00
   14   14   22      5.02      0.00
  -13   15   22      8.34      0.00
  -11   15   22     -0.88      0.00
   -9   15   22      1.05      0.00
   -7   15   22     12.61      0.00
   -5   15   22     40.60      0.00
   -3   15   22     -9.91      0.00
   -1   15   22    -17.26      0.00
    1   15   22     19.06      0.00
    3   15   22     33.37      0.00
    5   15   22     50.38      0.00
    7   15   22     17.53      0.00
    9   15   22    -12.61      0.00
   11   15   22    -17.06      0.00
   13   15   22      4.83      0.00
   15   15   22     14.15      0.00
  -14   16   22      4.09      0.00
  -12   16   22     12.79      0.00
  -10   16   22      8.27      0.00
   -8   16   22      6.20      0.00
   -6   16   22     46.04      0.00
   -4   16   22     32.68      0.00
   -2   16   22    -16.10      0.00
    0   16   22    -11.30      0.00
    2   16   22     16.47      0.00
    4   16   22     43.52      0.00
    6   16   22     26.34      0.00
    8   16   22      9.52      0.00
   10   16   22      4.38      0.00
   12   16   22     -8.72      0.00
   14   16   22     14.96      0.00
   16   16   22      2.18      0.00
  -15   17   22      2.37      0.00
  -13   17   22    -15.60      0.00
  -11   17   22      8.01      0.00
   -9   17   22      7.13      0.00
   -7   17   22     -3.01      0.00
   -5   17   22     29.41      0.00
   -3   17   22     23.66      0.00
   -1   17   22     51.80      0.00
    1   17   22     51.73      0.00
    3   17   22     35.87      0.00
    5   17   22     12.22      0.00
    7   17   22      5.95      0.00
    9   17   22     -7.48      0.00
   11   17   22     -6.50      0.00
   13   17   22     -0.92      0.00
   15   17   22      1.12      0.00
   17   17   22    -16.23      0.00
  -16   18   22     -8.14      0.00
  -14   18   22     -7.76      0.00
  -12   18   22      9.10      0.00
  -10   18   22     19.49      0.00
   -8   18   22     13.00      0.00
   -6   18   22     -6.48      0.00
   -4   18   22      8.91      0.00
   -2   18   22    -16.60      0.00
    0   18   22    -11.64      0.00
    2   18   22     31.40      0.00
    4   18   22     -2.10      0.00
    6   18   22      6.81      0.00
    8   18   22     29.13      0.00
   10   18   22     -1.54      0.00
   12   18   22     11.63      0.00
   14   18   22      1.88      0.00
   16   18   22     -3.89      0.00
   18   18   22     -3.76      0.00
  -17   19   22     -1.67      0.00
  -15   19   22     -5.25      0.00
  -13   19   22      0.63      0.00
  -11   19   22     -4.34      0.00
   -9   19   22     -0.35      0.00
   -7   19   22     -6.37      0.00
   -5   19   22     -6.68      0.00
   -3   19   22      3.44      0.00
   -1   19   22     22.99      0.00
    1   19   22     13.15      0.00
    3   19   22     -4.22      0.00
    5   19   22    -11.18      0.00
    7   19   22      6.72      0.00
    9   19   22     -0.85      0.00
   11   19   22     -0.25      0.00
   13   19   22     10.30      0.00
   15   19   22     -4.90      0.00
   17   19   22      4.06      0.00
   -9   10   23      2.39      0.00
    9   10   23    -11.13      0.00
  -10   11   23     42.04      0.00
   -8   11   23     44.14      0.00
    8   11   23    -83.09      0.00
   10   11   23    -55.01      0.00
  -11   12   23     -4.09      0.00
   -9   12   23     45.97      0.00
   -7   12   23     42.64      0.00
   -5   12   23    -37.09      0.00
    5   12   23     15.91      0.00
    7   12   23    -46.78      0.00
    9   12   23      9.62      0.00
   11   12   23     34.51      0.00
  -12   13   23     15.29      0.00
  -10   13   23    -17.55      0.00
   -8   13   23     13.91      0.00
   -6   13   23    -26.50      0.00
   -4   13   23    -24.78      0.00
   -2   13   23    -53.04      0.00
    0   13   23     -1.87      0.00
    2   13   23     12.72      0.00
    4   13   23    -24.81      0.00
    6   13   23     73.53      0.00
    8   13   23      1.61      0.00
   10   13   23    -26.45      0.00
   12   13   23     -4.92      0.00
  -13   14   23     17.38      0.00
  -11   14   23      6.95      0.00
   -9   14   23     18.42      0.00
   -7   14   23     18.02      0.00
   -5   14   23      5.00      0.00
   -3   14   23    -22.45      0.00
   -1   14   23    -53.43      0.00
    1   14   23      5.51      0.00
    3   14   23    -12.96      0.00
    5   14   23     -5.21      0.00
    7   14   23     22.45      0.00
    9   14   23      5.25      0.00
   11   14   23     22.27      0.00
   13   14   23     -4.82      0.00
  -14   15   23     -6.27      0.00
  -12   15   23     23.88      0.00
  -10   15   23     15.50      0.00
   -8   15   23     31.37      0.00
   -6   15   23     -4.03      0.00
   -4   15   23     -2.96      0.00
   -2   15   23    -10.96      0.00
    0   15   23    -12.48      0.00
    2   15   23      3.21      0.00
    4   15   23     -7.41      0.00
    6   15   23     -7.28      0.00
    8   15   23     13.11      0.00
   10   15   23     -9.90      0.00
   12   15   23     22.03      0.00
   14   15   23     -7.31      0.00
  -15   16   23      1.23      0.00
  -13   16   23     -7.76      0.00
  -11   16   23     -1.52      0.00
   -9   16   23     16.61      0.00
   -7   16   23     18.91      0.00
   -5   16   23     -6.11      0.00
   -3   16   23    -40.18      0.00
   -1   16   23    -10.28      0.00
    1   16   23    -11.75      0.00
    3   16   23     -6.75      0.00
    5   16   23    -37.42      0.00
    7   16   23    -18.56      0.00
    9   16   23     19.38      0.00
   11   16   23     -3.65      0.00
   13   16   23    -13.16      0.00
   15   16   23     -5.75      0.00
  -16   17   23     -3.90      0.00
  -14   17   23     -3.64      0.00
  -12   17   23     10.08      0.00
  -10   17   23      5.05      0.00
   -8   17   23      4.77      0.00
   -6   17   23     25.12      0.00
   -4   17   23      9.56      0.00
   -2   17   23     16.76      0.00
    0   17   23    -20.04      0.00
    2   17   23     -2.83      0.00
    4   17   23    -48.00      0.00
    6   17   23     -9.40      0.00
    8   17   23    -10.90      0.00
   10   17   23     15.93      0.00
   12   17   23    -13.96      0.00
   14   17   23      2.19      0.00
   16   17   23      5.29      0.00
  -17   18   23      1.48      0.00
  -15   18   23      3.48      0.00
  -13   18   23      6.10      0.00
  -11   18   23     16.29      0.00
   -9   18   23      9.53      0.00
   -7   18   23      1.05      0.00
   -5   18   23    -13.82      0.00
   -3   18   23    -15.59      0.00
   -1   18   23     -4.42      0.00
    1   18   23     23.46      0.00
    3   18   23      5.44      0.00
    5   18   23      8.82      0.00
    7   18   23     -2.55      0.00
    9   18   23     -0.32      0.00
   11   18   23     -1.86      0.00
   13   18   23    -10.95      0.00
   15   18   23     -1.24      0.00
   17   18   23      5.48      0.00
  -16   19   23     -1.08      0.00
  -14   19   23    -10.96      0.00
  -12   19   23     -5.62      0.00
  -10   19   23      6.77      0.00
   -8   19   23      6.61      0.00
   -6   19   23     16.13      0.00
   -4   19   23     -1.74      0.00
   -2   19   23      1.97      0.00
    0   19   23    -35.64      0.00
    2   19   23    -15.48      0.00
    4   19   23      1.03      0.00
    6   19   23    -15.78      0.00
    8   19   23     19.46      0.00
   10   19   23      9.03      0.00
   12   19   23      1.51      0.00
   14   19   23     -3.69      0.00
   16   19   23      0.50      0.00
    9    9   24     32.77      0.00
   -8   10   24     30.70      0.00
    8   10   24     17.69      0.00
   10   10   24     -6.61      0.00
   -9   11   24    -14.88      0.00
   -7   11   24     89.29      0.00
    7   11   24    -21.28      0.00
    9   11   24      5.27      0.00
   11   11   24     24.33      0.00
  -10   12   24     -0.51      0.00
   -8   12   24      4.24      0.00
   -6   12   24     12.81      0.00
   -4   12   24     62.76      0.00
    4   12   24     11.27      0.00
    6   12   24      4.52      0.00
    8   12   24    -13.99      0.00
   10   12   24     19.42      0.00
   12   12   24    -13.19      0.00
  -11   13   24    -14.88      0.00
   -9   13   24     58.62      0.00
   -7   13   24     -7.41      0.00
   -5   13   24    -22.19      0.00
   -3   13   24     12.27      0.00
   -1   13   24     25.72      0.00
    1   13   24     19.32      0.00
    3   13   24    -42.10      0.00
    5   13   24     74.99      0.00
    7   13   24    -28.03      0.00
    9   13   24    -16.10      0.00
   11   13   24    -18.93      0.00
   13   13   24     15.99      0.00
  -12   14   24     16.04      0.00
  -10   14   24    -16.58      0.00
   -8   14   24     -8.35      0.00
   -6   14   24    -37.00      0.00
   -4   14   24     -1.09      0.00
   -2   14   24    -14.54      0.00
    0   14   24     -0.34      0.00
    2   14   24    -40.80      0.00
    4   14   24     62.75      0.00
    6   14   24     55.94      0.00
    8   14   24      2.17      0.00
   10   14   24     -4.65      0.00
   12   14   24    -22.43      0.00
   14   14   24     -0.85      0.00
  -13   15   24     12.32      0.00
  -11   15   24     -3.47      0.00
   -9   15   24     13.98      0.00
   -7   15   24     20.64      0.00
   -5   15   24     -4.87      0.00
   -3   15   24      7.61      0.00
   -1   15   24     -0.52      0.00
    1   15   24     15.66      0.00
    3   15   24     18.86      0.00
    5   15   24     46.50      0.00
    7   15   24     15.99      0.00
    9   15   24    -25.75      0.00
   11   15   24      5.70      0.00
   13   15   24     -4.74      0.00
   15   15   24    -11.19      0.00
  -14   16   24     -7.59      0.00
  -12   16   24     -5.10      0.00
  -10   16   24     -0.36      0.00
   -8   16   24    -14.27      0.00
   -6   16   24      2.39      0.00
   -4   16   24     25.19      0.00
   -2   16   24    -17.87      0.00
    0   16   24    -19.73      0.00
    2   16   24      9.85      0.00
    4   16   24     14.24      0.00
    6   16   24     36.81      0.00
    8   16   24      9.92      0.00
   10   16   24    -22.33      0.00
   12   16   24     -0.27      0.00
   14   16   24      2.53      0.00
   16   16   24     -2.45      0.00
  -15   17   24      4.04      0.00
  -13   17   24     -0.07      0.00
  -11   17   24    -19.47      0.00
   -9   17   24      4.26      0.00
   -7   17   24     31.32      0.00
   -5   17   24     39.03      0.00
   -3   17   24    -25.17      0.00
   -1   17   24      8.76      0.00
    1   17   24     -8.99      0.00
    3   17   24    -19.18      0.00
    5   17   24     43.06      0.00
    7   17   24      3.23      0.00
    9   17   24      5.45      0.00
   11   17   24      0.57      0.00
   13   17   24     -1.80      0.00
   15   17   24    -13.07      0.00
   17   17   24     18.88      0.00
  -16   18   24     -8.40      0.00
  -14   18   24     -1.69      0.00
  -12   18   24      3.14      0.00
  -10   18   24    -15.74      0.00
   -8   18   24     11.03      0.00
   -6   18   24     11.34      0.00
   -4   18   24     35.32      0.00
   -2   18   24     15.01      0.00
    0   18   24     29.24      0.00
    2   18   24     29.02      0.00
    4   18   24     10.74      0.00
    6   18   24     16.29      0.00
    8   18   24    -12.17      0.00
   10   18   24      3.51      0.00
   12   18   24     -9.53      0.00
   14   18   24    -14.03      0.00
   16   18   24      3.54      0.00
   18   18   24      0.64      0.00
  -17   19   24     -2.71      0.00
  -15   19   24     -4.12      0.00
  -13   19   24      9.29      0.00
  -11   19   24     -6.62      0.00
   -9   19   24     -0.95      0.00
   -7   19   24      4.78      0.00
   -5   19   24     -0.59      0.00
   -3   19   24     -4.41      0.00
   -1   19   24     -9.17      0.00
    1   19   24     28.07      0.00
    3   19   24     12.22      0.00
    5   19   24     -2.78      0.00
    7   19   24      4.20      0.00
    9   19   24      6.17      0.00
   11   19   24    -14.88      0.00
   13   19   24     -0.69      0.00
   15   19   24     -3.74      0.00
   17   19   24      2.14      0.00
   -2    3   25    128.48      0.00
    2    3   25    -43.56      0.00
   -8    9   25    -32.56      0.00
    8    9   25    -62.68      0.00
   -9   10   25    -26.61      0.00
   -7   10   25    -53.23      0.00
    7   10   25    -48.86      0.00
    9   10   25     49.01      0.00
  -10   11   25    -20.44      0.00
   -8   11   25      4.37      0.00
   -6   11   25     11.46      0.00
   -4   11   25     18.50      0.00
    4   11   25    -52.60      0.00
    6   11   25    -13.86      0.00
    8   11   25    -12.38      0.00
   10   11   25      4.77      0.00
  -11   12   25    -15.88      0.00
   -9   12   25     13.34      0.00
   -7   12   25     41.80      0.00
   -5   12   25     39.73      0.00
   -3   12   25      7.00      0.00
   -1   12   25     17.60      0.00
    1   12   25    -13.07      0.00
    3   12   25    -26.18      0.00
    5   12   25    -39.84      0.00
    7   12   25    -45.77      0.00
    9   12   25    -22.79      0.00
   11   12   25    -31.54      0.00
  -12   13   25    -13.85      0.00
  -10   13   25     31.34      0.00
   -8   13   25      4.40      0.00
   -6   13   25     13.61      0.00
   -4   13   25    -24.31      0.00
   -2   13   25      0.35      0.00
    0   13   25    -10.22      0.00
    2   13   25     27.20      0.00
    4   13   25     16.78      0.00
    6   13   25    -55.35      0.00
    8   13   25     18.29      0.00
   10   13   25      9.24      0.00
   12   13   25     23.77      0.00
  -13   14   25     -5.00      0.00
  -11   14   25      4.85      0.00
   -9   14   25     16.84      0.00
   -7   14   25      7.90      0.00
   -5   14   25    -22.18      0.00
   -3   14   25    -20.05      0.00
   -1   14   25    -13.48      0.00
    1   14   25      1.27      0.00
    3   14   25     19.11      0.00
    5   14   25     -1.69      0.00
    7   14   25    -14.81      0.00
    9   14   25     -1.65      0.00
   11   14   25     -0.55      0.00
   13   14   25     -1.65      0.00
  -14   15   25      2.87      0.00
  -12   15   25      9.13      0.00
  -10   15   25     -0.94      0.00
   -8   15   25    -10.88      0.00
   -6   15   25    -27.37      0.00
   -4   15   25     -5.39      0.00
   -2   15   25    -44.14      0.00
    0   15   25    -21.23      0.00
    2   15   25     -8.34      0.00
    4   15   25     -7.68      0.00
    6   15   25      1.11      0.00
    8   15   25     -8.83      0.00
   10   15   25     17.95      0.00
   12   15   25      7.21      0.00
   14   15   25     -9.81      0.00
  -15   16   25      5.52      0.00
  -13   16   25     19.79      0.00
  -11   16   25     26.77      0.00
   -9   16   25     -2.16      0.00
   -7   16   25     10.38      0.00
   -5   16   25     -2.79      0.00
   -3   16   25      3.02      0.00
   -1   16   25    -11.43      0.00
    1   16   25     13.42      0.00
    3   16   25     16.97      0.00
    5   16   25    -10.59      0.00
    7   16   25     -1.11      0.00
    9   16   25    -20.79      0.00
   11   16   25    -12.70      0.00
   13   16   25     11.26      0.00
   15   16   25      1.12      0.00
  -16   17   25      1.01      0.00
  -14   17   25      2.40      0.00
  -12   17   25      3.95      0.00
  -10   17   25      1.54      0.00
   -8   17   25      3.07      0.00
   -6   17   25     -7.30      0.00
   -4   17   25    -13.62      0.00
   -2   17   25     -7.09      0.00
    0   17   25     -1.85      0.00
    2   17   25     -6.45      0.00
    4   17   25     -1.02      0.00
    6   17   25    -18.70      0.00
    8   17   25      0.05      0.00
   10   17   25     -7.68      0.00
   12   17   25      1.20      0.00
   14   17   25    -12.44      0.00
   16   17   25    -16.17      0.00
  -17   18   25     -6.25      0.00
  -15   18   25     -1.58      0.00
  -13   18   25     15.78      0.00
  -11   18   25      5.10      0.00
   -9   18   25      5.63      0.00
   -7   18   25     -0.23      0.00
   -5   18   25     22.50      0.00
   -3   18   25     22.04      0.00
   -1   18   25     -7.02      0.00
    1   18   25    -11.53      0.00
    3   18   25     -9.79      0.00
    5   18   25     -5.55      0.00
    7   18   25     -9.19      0.00
    9   18   25    -24.98      0.00
   11   18   25     -8.76      0.00
   13   18   25      7.70      0.00
   15   18   25     -3.35      0.00
   17   18   25     -8.27      0.00
  -16   19   25     -3.11      0.00
  -14   19   25      2.07      0.00
  -12   19   25      9.35      0.00
  -10   19   25      1.06      0.00
   -8   19   25      5.84      0.00
   -6   19   25     -0.34      0.00
   -4   19   25    -12.79      0.00
   -2   19   25      3.71      0.00
    0   19   25      4.50      0.00
    2   19   25     11.44      0.00
    4   19   25    -11.81      0.00
    6   19   25     11.02      0.00
    8   19   25     -2.33      0.00
   10   19   25     -4.32      0.00
   12   19   25      0.84      0.00
   14   19   25    -11.19      0.00
   16   19   25     -0.19      0.00
    1    1   26    -41.48      0.00
    0    2   26     -2.71      0.00
    2    2   26     57.47      0.00
   -1    3   26     65.68      0.00
    1    3   26    122.62      0.00
    3    3   26    -27.40      0.00
   -2    4   26     -9.78      0.00
    8    8   26    -36.87      0.00
   -7    9   26    -18.74      0.00
    7    9   26    -15.40      0.00
    9    9   26    -23.34      0.00
   -8   10   26    -50.94      0.00
   -6   10   26     25.34      0.00
   -4   10   26     -9.71      0.00
    4   10   26      3.13      0.00
    6   10   26      7.42      0.00
    8   10   26    -23.61      0.00
   10   10   26     20.91      0.00
   -9   11   26     20.43      0.00
   -7   11   26    -24.56      0.00
   -5   11   26     14.19      0.00
   -3   11   26    -31.39      0.00
   -1   11   26     25.05      0.00
    1   11   26     31.42      0.00
    3   11   26    -20.92      0.00
    5   11   26     -7.03      0.00
    7   11   26     11.46      0.00
    9   11   26     30.59      0.00
   11   11   26    -10.31      0.00
  -10   12   26      2.68      0.00
   -8   12   26     14.06      0.00
   -6   12   26     23.43      0.00
   -4   12   26    -44.45      0.00
   -2   12   26     -6.50      0.00
    0   12   26    -18.86      0.00
    2   12   26      4.90      0.00
    4   12   26     42.88      0.00
    6   12   26     17.34      0.00
    8   12   26     11.48      0.00
   10   12   26      1.65      0.00
   12   12   26     32.98      0.00
  -11   13   26      9.11      0.00
   -9   13   26     15.12      0.00
   -7   13   26     24.10      0.00
   -5   13   26    -15.35      0.00
   -3   13   26     41.38      0.00
   -1   13   26     14.74      0.00
    1   13   26     48.47      0.00
    3   13   26     -4.94      0.00
    5   13   26     12.68      0.00
    7   13   26      9.17      0.00
    9   13   26    -24.20      0.00
   11   13   26     14.85      0.00
   13   13   26    -17.00      0.00
  -12   14   26    -15.73      0.00
  -10   14   26     22.18      0.00
   -8   14   26     -1.14      0.00
   -6   14   26    -27.74      0.00
   -4   14   26     -5.28      0.00
   -2   14   26     20.84      0.00
    0   14   26     -2.25      0.00
    2   14   26     -5.14      0.00
    4   14   26     20.88      0.00
    6   14   26     24.83      0.00
    8   14   26    -20.08      0.00
   10   14   26     -5.59      0.00
   12   14   26    -15.82      0.00
   14   14   26      4.25      0.00
  -13   15   26     19.40      0.00
  -11   15   26     -6.27      0.00
   -9   15   26     30.51      0.00
   -7   15   26     -4.04      0.00
   -5   15   26    -11.20      0.00
   -3   15   26    -28.62      0.00
   -1   15   26     -3.47      0.00
    1   15   26      3.02      0.00
    3   15   26     26.16      0.00
    5   15   26     47.65      0.00
    7   15   26     36.75      0.00
    9   15   26     -6.08      0.00
   11   15   26    -18.23      0.00
   13   15   26      7.88      0.00
   15   15   26    -10.20      0.00
  -14   16   26     10.97      0.00
  -12   16   26     11.92      0.00
  -10   16   26    -11.82      0.00
   -8   16   26     10.67      0.00
   -6   16   26    -15.23      0.00
   -4   16   26     -8.71      0.00
   -2   16   26    -23.08      0.00
    0   16   26     -4.92      0.00
    2   16   26     15.44      0.00
    4   16   26     22.03      0.00
    6   16   26     32.32      0.00
    8   16   26    -11.18      0.00
   10   16   26      3.94      0.00
   12   16   26      5.81      0.00
   14   16   26      5.49      0.00
   16   16   26      6.22      0.00
  -15   17   26    -14.60      0.00
  -13   17   26     -2.27      0.00
  -11   17   26     12.33      0.00
   -9   17   26     -1.14      0.00
   -7   17   26    -23.30      0.00
   -5   17   26     10.81      0.00
   -3   17   26    -12.14      0.00
   -1   17   26      0.53      0.00
    1   17   26     -5.29      0.00
    3   17   26      7.15      0.00
    5   17   26     12.61      0.00
    7   17   26     14.53      0.00
    9   17   26     -7.90      0.00
   11   17   26    -11.93      0.00
   13   17   26      7.92      0.00
   15   17   26      2.87      0.00
   17   17   26      5.50      0.00
  -16   18   26     -5.99      0.00
  -14   18   26    -13.65      0.00
  -12   18   26     -0.93      0.00
  -10   18   26      6.94      0.00
   -8   18   26      5.88      0.00
   -6   18   26     18.04      0.00
   -4   18   26    -25.22      0.00
   -2   18   26      6.38      0.00
    0   18   26     -8.22      0.00
    2   18   26      0.84      0.00
    4   18   26    -22.71      0.00
    6   18   26     20.66      0.00
    8   18   26      7.28      0.00
   10   18   26     10.19      0.00
   12   18   26     10.88      0.00
   14   18   26     -0.06      0.00
   16   18   26     -1.62      0.00
  -15   19   26     -4.81      0.00
  -13   19   26      4.46      0.00
  -11   19   26     -7.90      0.00
   -9   19   26    -13.56      0.00
   -7   19   26      5.43      0.00
   -5   19   26      4.59      0.00
   -3   19   26     19.07      0.00
   -1   19   26     14.83      0.00
    1   19   26     16.03      0.00
    3   19   26     19.15      0.00
    5   19   26     -3.92      0.00
    7   19   26      4.98      0.00
    9   19   26      0.72      0.00
   11   19   26     -6.99      0.00
   13   19   26     -7.71      0.00
   15   19   26     -2.42      0.00
    0    1   27    -56.77      0.00
   -1    2   27    -76.29      0.00
    1    2   27    -61.95      0.00
   -2    3   27     44.69      0.00
    0    3   27    -34.59      0.00
    2    3   27    -34.71      0.00
   -7    8   27    -10.23      0.00
    7    8   27     18.91      0.00
   -8    9   27     42.24      0.00
   -6    9   27    -44.81      0.00
   -4    9   27     17.94      0.00
    4    9   27    103.70      0.00
    6    9   27    -29.62      0.00
    8    9   27     -9.91      0.00
   -9   10   27     13.34      0.00
   -7   10   27    -36.99      0.00
   -5   10   27     18.86      0.00
   -3   10   27     21.72      0.00
   -1   10   27     14.64      0.00
    1   10   27    -79.41      0.00
    3   10   27    -28.48      0.00
    5   10   27    -17.34      0.00
    7   10   27    -71.92      0.00
    9   10   27    -17.81      0.00
  -10   11   27    -21.12      0.00
   -8   11   27    -12.26      0.00
   -6   11   27     29.76      0.00
   -4   11   27     33.83      0.00
   -2   11   27    -15.17      0.00
    0   11   27    -78.00      0.00
    2   11   27      5.53      0.00
    4   11   27    -23.32      0.00
    6   11   27    -55.83      0.00
    8   11   27     -5.17      0.00
   10   11   27    -11.28      0.00
  -11   12   27    -18.66      0.00
   -9   12   27    -18.24      0.00
   -7   12   27     21.55      0.00
   -5   12   27      1.15      0.00
   -3   12   27     46.20      0.00
   -1   12   27    -21.67      0.00
    1   12   27     -0.34      0.00
    3   12   27    -26.96      0.00
    5   12   27    -64.46      0.00
    7   12   27    -34.30      0.00
    9   12   27    -13.96      0.00
   11   12   27      9.21      0.00
  -12   13   27    -23.87      0.00
  -10   13   27    -20.46      0.00
   -8   13   27     38.81      0.00
   -6   13   27     14.15      0.00
   -4   13   27     41.64      0.00
   -2   13   27    -29.32      0.00
    0   13   27      6.90      0.00
    2   13   27    -19.60      0.00
    4   13   27    -18.20      0.00
    6   13   27    -38.66      0.00
    8   13   27    -21.64      0.00
   10   13   27    -15.66      0.00
   12   13   27    -22.17      0.00
  -13   14   27    -12.56      0.00
  -11   14   27     12.31      0.00
   -9   14   27     11.84      0.00
   -7   14   27     15.63      0.00
   -5   14   27     20.44      0.00
   -3   14   27      1.23      0.00
   -1   14   27    -21.38      0.00
    1   14   27     40.21      0.00
    3   14   27      6.67      0.00
    5   14   27    -15.44      0.00
    7   14   27    -36.28      0.00
    9   14   27     14.70      0.00
   11   14   27     -2.86      0.00
   13   14   27     25.18      0.00
  -14   15   27     -5.55      0.00
  -12   15   27    -10.01      0.00
  -10   15   27     25.61      0.00
   -8   15   27     14.87      0.00
   -6   15   27     -4.43      0.00
   -4   15   27      2.66      0.00
   -2   15   27    -15.71      0.00
    0   15   27      5.96      0.00
    2   15   27    -20.13      0.00
    4   15   27     29.42      0.00
    6   15   27    -38.24      0.00
    8   15   27     -3.99      0.00
   10   15   27     -5.29      0.00
   12   15   27      9.64      0.00
   14   15   27      2.64      0.00
  -15   16   27      5.67      0.00
  -13   16   27     -8.97      0.00
  -11   16   27    -10.39      0.00
   -9   16   27     11.37      0.00
   -7   16   27     -9.02      0.00
   -5   16   27    -14.89      0.00
   -3   16   27     -5.55      0.00
   -1   16   27    -21.86      0.00
    1   16   27     -4.52      0.00
    3   16   27     13.91      0.00
    5   16   27    -23.79      0.00
    7   16   27    -12.66      0.00
    9   16   27      6.20      0.00
   11   16   27     -4.74      0.00
   13   16   27     -0.76      0.00
   15   16   27      1.15      0.00
  -16   17   27     11.10      0.00
  -14   17   27     12.61      0.00
  -12   17   27      3.69      0.00
  -10   17   27      6.37      0.00
   -8   17   27     -5.14      0.00
   -6   17   27      7.75      0.00
   -4   17   27    -15.43      0.00
   -2   17   27     -1.18      0.00
    0   17   27      8.72      0.00
    2   17   27      2.17      0.00
    4   17   27      3.80      0.00
    6   17   27     -2.85      0.00
    8   17   27    -15.84      0.00
   10   17   27     -3.77      0.00
   12   17   27     -1.66      0.00
   14   17   27     -3.76      0.00
   16   17   27     14.50      0.00
  -15   18   27      7.17      0.00
  -13   18   27      7.18      0.00
  -11   18   27      1.09      0.00
   -9   18   27      5.11      0.00
   -7   18   27    -16.00      0.00
   -5   18   27      6.11      0.00
   -3   18   27     -8.66      0.00
   -1   18   27      2.67      0.00
    1   18   27      1.02      0.00
    3   18   27      0.23      0.00
    5   18   27     22.19      0.00
    7   18   27    -15.65      0.00
    9   18   27     -0.22      0.00
   11   18   27      0.46      0.00
   13   18   27    -12.24      0.00
   15   18   27     -4.42      0.00
  -14   19   27      2.72      0.00
  -12   19   27     -3.23      0.00
  -10   19   27      0.94      0.00
   -8   19   27    -10.34      0.00
   -6   19   27      5.37      0.00
   -4   19   27     13.60      0.00
   -2   19   27     -4.12      0.00
    0   19   27     -8.16      0.00
    2   19   27    -12.85      0.00
    4   19   27     14.61      0.00
    6   19   27     -8.42      0.00
    8   19   27    -12.52      0.00
   10   19   27    -10.75      0.00
   12   19   27     -2.29      0.00
   14   19   27      6.40      0.00
    0    0   28     83.50      0.00
    1    1   28    -38.67      0.00
    0    2   28    -78.44      0.00
    2    2   28    -81.30      0.00
   -1    3   28     17.79      0.00
    1    3   28     31.77      0.00
    3    3   28     -2.08      0.00
   -2    4   28     64.99      0.00
    7    7   28     -1.02      0.00
   -6    8   28     14.80      0.00
   -4    8   28    -54.94      0.00
    4    8   28     38.49      0.00
    6    8   28     25.81      0.00
    8    8   28     -7.35      0.00
   -7    9   28    -83.93      0.00
   -5    9   28    -23.18      0.00
   -3    9   28     49.74      0.00
   -1    9   28     17.51      0.00
    1    9   28     25.94      0.00
    3    9   28    -23.66      0.00
    5    9   28      6.02      0.00
    7    9   28      1.31      0.00
    9    9   28    -27.93      0.00
   -8   10   28     -6.11      0.00
   -6   10   28      0.00      0.00
   -4   10   28      8.07      0.00
   -2   10   28    -12.25      0.00
    0   10   28    -20.17      0.00
    2   10   28    -11.25      0.00
    4   10   28     57.28      0.00
    6   10   28     25.51      0.00
    8   10   28     11.15      0.00
   10   10   28     -3.33      0.00
   -9   11   28    -28.25      0.00
   -7   11   28    -42.24      0.00
   -5   11   28     14.56      0.00
   -3   11   28    -40.44      0.00
   -1   11   28    -55.09      0.00
    1   11   28     36.61      0.00
    3   11   28     12.97      0.00
    5   11   28    -40.09      0.00
    7   11   28      5.44      0.00
    9   11   28      0.60      0.00
   11   11   28     21.95      0.00
  -10   12   28      0.03      0.00
   -8   12   28     -1.71      0.00
   -6   12   28     25.04      0.00
   -4   12   28      6.19      0.00
   -2   12   28    -29.64      0.00
    0   12   28     -8.28      0.00
    2   12   28     16.12      0.00
    4   12   28     -5.88      0.00
    6   12   28    -16.02      0.00
    8   12   28     41.09      0.00
   10   12   28      8.26      0.00
   12   12   28    -23.90      0.00
  -11   13   28     -3.86      0.00
   -9   13   28     13.33      0.00
   -7   13   28     -2.02      0.00
   -5   13   28      3.02      0.00
   -3   13   28    -56.24      0.00
   -1   13   28    -25.42      0.00
    1   13   28      9.79      0.00
    3   13   28     -9.85      0.00
    5   13   28      5.40      0.00
    7   13   28     17.58      0.00
    9   13   28     16.43      0.00
   11   13   28     -5.65      0.00
   13   13   28     24.66      0.00
  -12   14   28    -14.31      0.00
  -10   14   28     -3.48      0.00
   -8   14   28      0.36      0.00
   -6   14   28     -9.02      0.00
   -4   14   28      1.58      0.00
   -2   14   28     22.03      0.00
    0   14   28     44.56      0.00
    2   14   28     -2.57      0.00
    4   14   28     -1.20      0.00
    6   14   28     -0.22      0.00
    8   14   28     18.42      0.00
   10   14   28     -6.87      0.00
   12   14   28    -16.95      0.00
   14   14   28    -21.73      0.00
  -13   15   28     -5.63      0.00
  -11   15   28     23.02      0.00
   -9   15   28     -3.15      0.00
   -7   15   28    -13.20      0.00
   -5   15   28    -14.78      0.00
   -3   15   28     -5.54      0.00
   -1   15   28     -4.94      0.00
    1   15   28      1.48      0.00
    3   15   28     25.42      0.00
    5   15   28    -13.83      0.00
    7   15   28     17.66      0.00
    9   15   28     -0.76      0.00
   11   15   28    -13.03      0.00
   13   15   28     -3.55      0.00
   15   15   28     -5.76      0.00
  -14   16   28     -5.21      0.00
  -12   16   28     -5.67      0.00
  -10   16   28      9.23      0.00
   -8   16   28     11.16      0.00
   -6   16   28     -1.97      0.00
   -4   16   28     -5.93      0.00
   -2   16   28     -6.31      0.00
    0   16   28     -8.93      0.00
    2   16   28     11.79      0.00
    4   16   28      1.19      0.00
    6   16   28     23.20      0.00
    8   16   28     22.35      0.00
   10   16   28    -12.04      0.00
   12   16   28      3.69      0.00
   14   16   28      9.96      0.00
   16   16   28     -1.23      0.00
  -15   17   28     11.38      0.00
  -13   17   28      3.58      0.00
  -11   17   28     -8.62      0.00
   -9   17   28     -3.79      0.00
   -7   17   28      0.65      0.00
   -5   17   28      3.16      0.00
   -3   17   28     -8.77      0.00
   -1   17   28    -23.81      0.00
    1   17   28    -16.25      0.00
    3   17   28     35.50      0.00
    5   17   28      2.84      0.00
    7   17   28     -4.59      0.00
    9   17   28      0.58      0.00
   11   17   28     -6.34      0.00
   13   17   28     10.68      0.00
   15   17   28      0.84      0.00
   17   17   28      2.64      0.00
  -16   18   28      1.12      0.00
  -14   18   28      1.06      0.00
  -12   18   28     -1.79      0.00
  -10   18   28      3.04      0.00
   -8   18   28      3.98      0.00
   -6   18   28     -3.01      0.00
   -4   18   28     13.22      0.00
   -2   18   28     -4.27      0.00
    0   18   28     -0.37      0.00
    2   18   28    -16.60      0.00
    4   18   28     -4.94      0.00
    6   18   28      3.56      0.00
    8   18   28    -14.05      0.00
   10   18   28    -15.00      0.00
   12   18   28      9.19      0.00
   14   18   28     -1.72      0.00
   16   18   28     10.66      0.00
  -15   19   28     -8.17      0.00
  -13   19   28      6.52      0.00
  -11   19   28     -2.10      0.00
   -9   19   28      9.74      0.00
   -7   19   28    -10.38      0.00
   -5   19   28     -3.91      0.00
   -3   19   28     -2.24      0.00
   -1   19   28      0.65      0.00
    1   19   28      9.37      0.00
    3   19   28     -1.35      0.00
    5   19   28     -7.72      0.00
    7   19   28     -3.52      0.00
    9   19   28      2.01      0.00
   11   19   28      5.29      0.00
   13   19   28     -2.26      0.00
   15   19   28      0.13      0.00
    0    1   29     30.60      0.00
   -1    2   29     32.91      0.00
    1    2   29     17.18      0.00
   -2    3   29    -69.74      0.00
    0    3   29     -4.45      0.00
    2    3   29    -42.60      0.00
   -5    6   29    -32.18      0.00
    5    6   29     48.93      0.00
   -6    7   29     14.37      0.00
   -4    7   29     72.75      0.00
    4    7   29     34.19      0.00
    6    7   29    -33.11      0.00
   -7    8   29     12.52      0.00
   -5    8   29     -0.33      0.00
   -3    8   29    -71.87      0.00
   -1    8   29      2.09      0.00
    1    8   29     74.05      0.00
    3    8   29   -103.21      0.00
    5    8   29    -64.62      0.00
    7    8   29    -24.33      0.00
   -8    9   29     -6.09      0.00
   -6    9   29     29.73      0.00
   -4    9   29     26.11      0.00
   -2    9   29    -30.40      0.00
    0    9   29     11.27      0.00
    2    9   29     27.90      0.00
    4    9   29     -5.78      0.00
    6    9   29    -17.42      0.00
    8    9   29     28.63      0.00
   -9   10   29     20.91      0.00
   -7   10   29    -45.84      0.00
   -5   10   29    -12.94      0.00
   -3   10   29     -9.02      0.00
   -1   10   29    -35.37      0.00
    1   10   29     -7.79      0.00
    3   10   29      0.33      0.00
    5   10   29     37.65      0.00
    7   10   29    -43.72      0.00
    9   10   29    -11.12      0.00
  -10   11   29    -14.16      0.00
   -8   11   29     -6.26      0.00
   -6   11   29     -3.18      0.00
   -4   11   29     13.01      0.00
   -2   11   29     10.14      0.00
    0   11   29    -18.10      0.00
    2   11   29    -46.80      0.00
    4   11   29     24.34      0.00
    6   11   29    -30.58      0.00
    8   11   29    -38.16      0.00
   10   11   29      6.60      0.00
  -11   12   29    -11.23      0.00
   -9   12   29    -22.50      0.00
   -7   12   29    -10.51      0.00
   -5   12   29     27.01      0.00
   -3   12   29    -12.54      0.00
   -1   12   29    -19.15      0.00
    1   12   29    -25.33      0.00
    3   12   29    -34.87      0.00
    5   12   29    -22.61      0.00
    7   12   29    -30.82      0.00
    9   12   29    -17.11      0.00
   11   12   29     14.06      0.00
  -12   13   29    -17.80      0.00
  -10   13   29    -10.72      0.00
   -8   13   29      1.09      0.00
   -6   13   29     -2.34      0.00
   -4   13   29     14.00      0.00
   -2   13   29     31.29      0.00
    0   13   29     -6.18      0.00
    2   13   29     -9.29      0.00
    4   13   29    -12.01      0.00
    6   13   29    -49.22      0.00
    8   13   29    -20.91      0.00
   10   13   29     -0.78      0.00
   12   13   29      2.93      0.00
  -13   14   29     -7.02      0.00
  -11   14   29    -10.64      0.00
   -9   14   29      3.79      0.00
   -7   14   29      7.83      0.00
   -5   14   29     16.11      0.00
   -3   14   29     -2.12      0.00
   -1   14   29    -10.96      0.00
    1   14   29      5.27      0.00
    3   14   29    -21.65      0.00
    5   14   29    -20.47      0.00
    7   14   29    -31.39      0.00
    9   14   29    -28.40      0.00
   11   14   29     20.38      0.00
   13   14   29    -11.60      0.00
  -14   15   29      3.58      0.00
  -12   15   29     -7.28      0.00
  -10   15   29     -2.74      0.00
   -8   15   29     10.08      0.00
   -6   15   29      8.70      0.00
   -4   15   29     10.01      0.00
   -2   15   29     -8.28      0.00
    0   15   29     37.58      0.00
    2   15   29     -7.73      0.00
    4   15   29     15.78      0.00
    6   15   29     -7.98      0.00
    8   15   29    -20.29      0.00
   10   15   29      3.45      0.00
   12   15   29      3.95      0.00
   14   15   29     12.94      0.00
  -15   16   29     -5.74      0.00
  -13   16   29      9.21      0.00
  -11   16   29     13.50      0.00
   -9   16   29      7.19      0.00
   -7   16   29      8.37      0.00
   -5   16   29      5.83      0.00
   -3   16   29     -6.38      0.00
   -1   16   29      9.85      0.00
    1   16   29      6.65      0.00
    3   16   29      7.38      0.00
    5   16   29     -6.70      0.00
    7   16   29     -9.32      0.00
    9   16   29     -7.73      0.00
   11   16   29      4.86      0.00
   13   16   29      7.74      0.00
   15   16   29     -5.22      0.00
  -16   17   29     -5.12      0.00
  -14   17   29      5.05      0.00
  -12   17   29    -15.54      0.00
  -10   17   29     -6.40      0.00
   -8   17   29      4.84      0.00
   -6   17   29    -14.26      0.00
   -4   17   29     -2.84      0.00
   -2   17   29     -6.44      0.00
    0   17   29     13.52      0.00
    2   17   29     20.14      0.00
    4   17   29    -23.00      0.00
    6   17   29      0.38      0.00
    8   17   29      0.79      0.00
   10   17   29     -9.23      0.00
   12   17   29      2.60      0.00
   14   17   29     -5.83      0.00
   16   17   29      4.43      0.00
  -15   18   29      7.97      0.00
  -13   18   29      5.20      0.00
  -11   18   29      3.61      0.00
   -9   18   29      6.64      0.00
   -7   18   29      7.28      0.00
   -5   18   29     -2.89      0.00
   -3   18   29      2.03      0.00
   -1   18   29      1.41      0.00
    1   18   29      8.02      0.00
    3   18   29    -14.58      0.00
    5   18   29     -1.84      0.00
    7   18   29      9.22      0.00
    9   18   29     -2.13      0.00
   11   18   29      5.96      0.00
   13   18   29      8.49      0.00
   15   18   29     -2.89      0.00
  -14   19   29     10.89      0.00
  -12   19   29      2.56      0.00
  -10   19   29     -3.07      0.00
   -8   19   29     -5.38      0.00
   -6   19   29     -1.21      0.00
   -4   19   29      9.44      0.00
   -2   19   29      3.94      0.00
    0   19   29      1.14      0.00
    2   19   29     14.13      0.00
    4   19   29     -1.80      0.00
    6   19   29     14.67      0.00
    8   19   29      8.26      0.00
   10   19   29     -5.82      0.00
   12   19   29     -6.60      0.00
   14   19   29     -9.60      0.00
    1    1   30     73.16      0.00
    0    2   30   -106.77      0.00
    2    2   30     -4.46      0.00
   -1    3   30    -39.66      0.00
    1    3   30     11.83      0.00
    5    5   30     39.75      0.00
   -4    6   30     38.35      0.00
   -2    6   30    -18.57      0.00
    2    6   30      2.34      0.00
    4    6   30     56.47      0.00
    6    6   30    -34.10      0.00
   -5    7   30      4.50      0.00
   -3    7   30     -4.69      0.00
   -1    7   30     56.61      0.00
    1    7   30    -60.58      0.00
    3    7   30      1.41      0.00
    5    7   30    -51.68      0.00
    7    7   30    -17.69      0.00
   -6    8   30     42.06      0.00
   -4    8   30    -38.98      0.00
   -2    8   30     26.02      0.00
    0    8   30     31.10      0.00
    2    8   30    -11.72      0.00
    4    8   30      8.51      0.00
    6    8   30      8.91      0.00
    8    8   30     -0.55      0.00
   -7    9   30     12.82      0.00
   -5    9   30    -18.02      0.00
   -3    9   30    -35.48      0.00
   -1    9   30     -8.68      0.00
    1    9   30    -17.34      0.00
    3    9   30     -5.99      0.00
    5    9   30     -6.20      0.00
    7    9   30     11.93      0.00
    9    9   30    -38.69      0.00
   -8   10   30    -27.54      0.00
   -6   10   30     13.08      0.00
   -4   10   30    -16.26      0.00
   -2   10   30     43.20      0.00
    0   10   30     29.15      0.00
    2   10   30      6.68      0.00
    4   10   30      2.49      0.00
    6   10   30      4.69      0.00
    8   10   30     -6.03      0.00
   10   10   30     -9.40      0.00
   -9   11   30    -12.97      0.00
   -7   11   30    -18.92      0.00
   -5   11   30    -24.58      0.00
   -3   11   30     -9.03      0.00
   -1   11   30    -36.77      0.00
    1   11   30     10.25      0.00
    3   11   30     -7.06      0.00
    5   11   30     16.88      0.00
    7   11   30     24.39      0.00
    9   11   30      4.05      0.00
   11   11   30      6.36      0.00
  -10   12   30    -10.34      0.00
   -8   12   30    -25.44      0.00
   -6   12   30      2.12      0.00
   -4   12   30    -16.40      0.00
   -2   12   30     -4.85      0.00
    0   12   30      5.24      0.00
    2   12   30     40.47      0.00
    4   12   30      2.28      0.00
    6   12   30    -10.77      0.00
    8   12   30     -0.44      0.00
   10   12   30     14.81      0.00
   12   12   30      9.48      0.00
  -11   13   30     -4.12      0.00
   -9   13   30      2.86      0.00
   -7   13   30     25.26      0.00
   -5   13   30      0.26      0.00
   -3   13   30    -15.05      0.00
   -1   13   30    -44.52      0.00
    1   13   30     12.00      0.00
    3   13   30    -13.42      0.00
    5   13   30    -17.92      0.00
    7   13   30     25.72      0.00
    9   13   30      1.39      0.00
   11   13   30      7.06      0.00
   13   13   30      0.28      0.00
  -12   14   30     -6.42      0.00
  -10   14   30    -12.54      0.00
   -8   14   30     -0.29      0.00
   -6   14   30      1.72      0.00
   -4   14   30    -10.46      0.00
   -2   14   30    -29.15      0.00
    0   14   30     16.63      0.00
    2   14   30    -12.14      0.00
    4   14   30    -12.62      0.00
    6   14   30     14.55      0.00
    8   14   30     -2.43      0.00
   10   14   30     13.44      0.00
   12   14   30     -6.55      0.00
   14   14   30     10.58      0.00
  -13   15   30      0.71      0.00
  -11   15   30      1.28      0.00
   -9   15   30     14.73      0.00
   -7   15   30     -9.37      0.00
   -5   15   30      2.86      0.00
   -3   15   30    -18.50      0.00
   -1   15   30     19.04      0.00
    1   15   30      9.98      0.00
    3   15   30     -4.53      0.00
    5   15   30     -5.81      0.00
    7   15   30     15.02      0.00
    9   15   30      4.09      0.00
   11   15   30    -14.24      0.00
   13   15   30    -10.73      0.00
   15   15   30    -16.20      0.00
  -14   16   30      5.76      0.00
  -12   16   30      6.32      0.00
  -10   16   30     -7.41      0.00
   -8   16   30     -8.14      0.00
   -6   16   30    -12.14      0.00
   -4   16   30     -7.47      0.00
   -2   16   30    -18.01      0.00
    0   16   30      6.98      0.00
    2   16   30     -5.34      0.00
    4   16   30      0.64      0.00
    6   16   30     -6.83      0.00
    8   16   30     10.65      0.00
   10   16   30      1.26      0.00
   12   16   30      7.29      0.00
   14   16   30     -7.80      0.00
   16   16   30      7.59      0.00
  -15   17   30    -13.06      0.00
  -13   17   30      2.43      0.00
  -11   17   30      8.96      0.00
   -9   17   30      8.68      0.00
   -7   17   30     -2.94      0.00
   -5   17   30      2.41      0.00
   -3   17   30    -11.71      0.00
   -1   17   30     -0.26      0.00
    1   17   30     -1.33      0.00
    3   17   30      2.60      0.00
    5   17   30     -6.53      0.00
    7   17   30     12.67      0.00
    9   17   30      9.80      0.00
   11   17   30     -1.66      0.00
   13   17   30      7.28      0.00
   15   17   30      2.11      0.00
  -14   18   30     -0.27      0.00
  -12   18   30     -7.14      0.00
  -10   18   30    -14.09      0.00
   -8   18   30      3.87      0.00
   -6   18   30     10.00      0.00
   -4   18   30     -2.74      0.00
   -2   18   30     -8.71      0.00
    0   18   30    -21.60      0.00
    2   18   30      1.66      0.00
    4   18   30      2.81      0.00
    6   18   30      0.11      0.00
    8   18   30     -0.13      0.00
   10   18   30     -0.58      0.00
   12   18   30      7.83      0.00
   14   18   30      5.26      0.00
  -13   19   30     -7.14      0.00
  -11   19   30      2.47      0.00
   -9   19   30     -7.16      0.00
   -7   19   30      9.24      0.00
   -5   19   30      9.36      0.00
   -3   19   30      9.87      0.00
   -1   19   30      4.92      0.00
    1   19   30     -1.04      0.00
    3   19   30     -7.75      0.00
    5   19   30    -13.63      0.00
    7   19   30     -8.05      0.00
    9   19   30     -6.75      0.00
   11   19   30     -3.80      0.00
   13   19   30     -2.97      0.00
    0    1   31    -19.56      0.00
   -1    2   31     82.80      0.00
    1    2   31      6.09      0.00
   -2    3   31     29.70      0.00
    0    3   31      0.95      0.00
    2    3   31    -11.69      0.00
   -3    4   31     -9.31      0.00
   -1    4   31     34.36      0.00
    1    4   31     32.57      0.00
    3    4   31    -23.24      0.00
   -4    5   31     55.89      0.00
   -2    5   31     32.87      0.00
    0    5   31    -49.71      0.00
    2    5   31    -37.30      0.00
    4    5   31    -69.66      0.00
   -5    6   31      8.01      0.00
   -3    6   31    -28.88      0.00
   -1    6   31      6.83      0.00
    1    6   31    -29.00      0.00
    3    6   31    -81.47      0.00
    5    6   31    -12.05      0.00
   -6    7   31     24.92      0.00
   -4    7   31     18.77      0.00
   -2    7   31     29.86      0.00
    0    7   31    -94.97      0.00
    2    7   31     27.74      0.00
    4    7   31    -10.01      0.00
    6    7   31     45.25      0.00
   -7    8   31      2.09      0.00
   -5    8   31     33.05      0.00
   -3    8   31      1.64      0.00
   -1    8   31    -23.01      0.00
    1    8   31    -23.89      0.00
    3    8   31    -27.36      0.00
    5    8   31     -9.65      0.00
    7    8   31     -4.58      0.00
   -8    9   31    -12.89      0.00
   -6    9   31     15.14      0.00
   -4    9   31    -34.00      0.00
   -2    9   31      0.02      0.00
    0    9   31     -1.96      0.00
    2    9   31      1.37      0.00
    4    9   31    -33.03      0.00
    6    9   31    -33.35      0.00
    8    9   31     -6.54      0.00
   -9   10   31     -2.02      0.00
   -7   10   31      3.59      0.00
   -5   10   31      7.92      0.00
   -3   10   31      3.45      0.00
   -1   10   31    -34.75      0.00
    1   10   31     30.02      0.00
    3   10   31    -28.65      0.00
    5   10   31     -4.88      0.00
    7   10   31      2.21      0.00
    9   10   31      1.29      0.00
  -10   11   31     22.29      0.00
   -8   11   31    -32.24      0.00
   -6   11   31    -10.09      0.00
   -4   11   31     -6.88      0.00
   -2   11   31    -26.36      0.00
    0   11   31     -3.44      0.00
    2   11   31      4.40      0.00
    4   11   31      6.65      0.00
    6   11   31     -3.35      0.00
    8   11   31    -18.09      0.00
   10   11   31      0.14      0.00
  -11   12   31      4.05      0.00
   -9   12   31    -20.30      0.00
   -7   12   31      1.89      0.00
   -5   12   31     -6.78      0.00
   -3   12   31      5.80      0.00
   -1   12   31    -27.92      0.00
    1   12   31    -13.71      0.00
    3   12   31    -16.32      0.00
    5   12   31    -13.46      0.00
    7   12   31      1.45      0.00
    9   12   31     -8.38      0.00
   11   12   31      8.90      0.00
  -12   13   31     -5.38      0.00
  -10   13   31     -5.34      0.00
   -8   13   31    -18.99      0.00
   -6   13   31     -8.01      0.00
   -4   13   31     -4.27      0.00
   -2   13   31    -18.50      0.00
    0   13   31     -2.59      0.00
    2   13   31    -18.90      0.00
    4   13   31     -2.01      0.00
    6   13   31     -5.51      0.00
    8   13   31     -9.68      0.00
   10   13   31     -1.63      0.00
   12   13   31      0.47      0.00
  -13   14   31    -11.37      0.00
  -11   14   31      2.47      0.00
   -9   14   31     -2.46      0.00
   -7   14   31     -6.05      0.00
   -5   14   31      4.99      0.00
   -3   14   31     10.66      0.00
   -1   14   31     -1.43      0.00
    1   14   31      5.44      0.00
    3   14   31     -6.46      0.00
    5   14   31    -25.62      0.00
    7   14   31    -14.40      0.00
    9   14   31     -4.74      0.00
   11   14   31     10.83      0.00
   13   14   31      8.74      0.00
  -14   15   31     -7.51      0.00
  -12   15   31     -1.91      0.00
  -10   15   31     -3.23      0.00
   -8   15   31     -4.42      0.00
   -6   15   31    -13.55      0.00
   -4   15   31      8.82      0.00
   -2   15   31    -14.14      0.00
    0   15   31      3.81      0.00
    2   15   31    -11.85      0.00
    4   15   31    -10.45      0.00
    6   15   31     -2.92      0.00
    8   15   31    -33.47      0.00
   10   15   31      5.81      0.00
   12   15   31      4.81      0.00
   14   15   31      2.31      0.00
  -15   16   31      2.18      0.00
  -13   16   31     -0.01      0.00
  -11   16   31      3.38      0.00
   -9   16   31      6.16      0.00
   -7   16   31      1.39      0.00
   -5   16   31      9.50      0.00
   -3   16   31     -9.24      0.00
   -1   16   31     22.38      0.00
    1   16   31     -2.38      0.00
    3   16   31      8.55      0.00
    5   16   31     -2.89      0.00
    7   16   31     -8.64      0.00
    9   16   31     -0.75      0.00
   11   16   31     -3.50      0.00
   13   16   31     10.98      0.00
   15   16   31      3.84      0.00
  -14   17   31      3.02      0.00
  -12   17   31      7.75      0.00
  -10   17   31     -6.20      0.00
   -8   17   31      0.57      0.00
   -6   17   31     -3.89      0.00
   -4   17   31     -6.31      0.00
   -2   17   31     -0.91      0.00
    0   17   31      5.76      0.00
    2   17   31     10.22      0.00
    4   17   31      5.78      0.00
    6   17   31     -1.83      0.00
    8   17   31     -3.89      0.00
   10   17   31     -2.32      0.00
   12   17   31      4.64      0.00
   14   17   31     -4.51      0.00
  -13   18   31     -5.78      0.00
  -11   18   31      5.92      0.00
   -9   18   31     -0.38      0.00
   -7   18   31     -4.55      0.00
   -5   18   31      0.57      0.00
   -3   18   31    -20.62      0.00
   -1   18   31     10.16      0.00
    1   18   31     11.12      0.00
    3   18   31    -10.09      0.00
    5   18   31     -7.86      0.00
    7   18   31     -3.62      0.00
    9   18   31     -5.98      0.00
   11   18   31      6.03      0.00
   13   18   31      7.10      0.00
  -12   19   31      4.32      0.00
  -10   19   31     -2.18      0.00
   -8   19   31      5.23      0.00
   -6   19   31     -3.25      0.00
   -4   19   31      4.38      0.00
   -2   19   31     -5.41      0.00
    0   19   31     -5.47      0.00
    2   19   31     -2.70      0.00
    4   19   31     -9.02      0.00
    6   19   31     11.48      0.00
    8   19   31      1.82      0.00
   10   19   31      5.46      0.00
   12   19   31     12.23      0.00
    0    0    0      0.00      0.00
# SQUEEZE RESULTS (Version = 141217)
# Note: Data are Listed for all Voids in the P1 Unit Cell
# i.e. Centre of Gravity, Solvent Accessible Volume,
# Recovered number of Electrons in the Void and
# Details about the Squeezed Material
loop_
  _platon_squeeze_void_nr
  _platon_squeeze_void_average_x
  _platon_squeeze_void_average_y
  _platon_squeeze_void_average_z
  _platon_squeeze_void_volume
  _platon_squeeze_void_count_electrons
  _platon_squeeze_void_content
   1 -0.009 -0.001 -0.002     11442      7093 ' '
# Missing Reflections Below sin(th)/lambda = 0.25
loop_
  _platon_missing_refln_index_h
  _platon_missing_refln_index_k
  _platon_missing_refln_index_l
  _platon_missing_refln_theta
    0    2    0     1.815
    0    2    2     2.106
_platon_squeeze_void_probe_radius                  1.20
_platon_squeeze_details
)
TITL aa_a.res in I4(1)/a
CELL   22.4360   22.4360   38.1650     90.00     90.00     90.00
SPGR I41/a
# Solvent Accessible Volume =     11444
# Electrons Found in S.A.V. =      7070
# Note: Atoms in Void are Labelled as Cxxx and Qxxx for all Others
C101 0.250 0.250 0.250 !       4.16 eA-3
C102 0.713 0.738 0.226 !       3.16 eA-3
C103 0.967 0.539 0.047 !       3.08 eA-3
C104 0.295 0.115 0.022 !       2.98 eA-3
C105 0.984 0.248 0.359 !       2.96 eA-3
C106 0.079 0.009 0.012 !       2.81 eA-3
C107 0.928 0.865 0.240 !       2.78 eA-3
C108 0.391 0.518 0.054 !       2.67 eA-3
C109 0.039 0.540 0.010 !       2.66 eA-3
C110 0.337 0.469 0.116 !       2.66 eA-3
C111 0.429 0.198 0.134 !       2.61 eA-3
C112 0.569 0.491 0.227 !       2.57 eA-3
C113 0.125 0.754 0.110 !       2.55 eA-3
C114 0.298 0.868 0.400 !       2.52 eA-3
C115 0.445 0.301 0.140 !       2.51 eA-3
C116 0.960 0.514 0.015 !       2.51 eA-3
C117 0.806 0.592 0.106 !       2.49 eA-3
C118 0.711 0.272 0.228 !       2.48 eA-3
C119 0.483 0.695 0.360 !       2.48 eA-3
C120 0.414 0.019 0.189 !       2.48 eA-3
C121 0.414 0.102 0.054 !       2.46 eA-3
C122 0.611 0.271 0.110 !       2.45 eA-3
C123 0.625 0.058 0.079 !       2.44 eA-3
C124 0.851 0.557 0.127 !       2.43 eA-3
C125 0.062 0.729 0.119 !       2.42 eA-3
C126 0.409 0.155 0.038 !       2.34 eA-3
C127 0.578 0.358 0.166 !       2.32 eA-3
C128 0.064 0.573 0.250 !       2.31 eA-3
C129 0.991 0.843 0.116 !       2.30 eA-3
C130 0.600 0.121 0.065 !       2.28 eA-3
C131 0.273 0.526 0.382 !       2.23 eA-3
C132 0.509 0.272 0.092 !       2.22 eA-3
C133 0.563 0.189 0.071 !       2.22 eA-3
C134 0.865 0.720 0.158 !       2.22 eA-3
C135 0.523 0.387 0.147 !       2.19 eA-3
C136 0.063 0.845 0.150 !       2.19 eA-3
C137 0.834 0.827 0.117 !       2.19 eA-3
C138 0.647 0.426 0.065 !       2.19 eA-3
C139 0.834 0.330 0.883 !       2.18 eA-3
C140 0.103 0.543 0.250 !       2.17 eA-3
C141 0.744 0.549 0.125 !       2.17 eA-3
C142 0.712 0.057 0.165 !       2.16 eA-3
C143 0.851 0.805 0.085 !       2.16 eA-3
C144 0.462 0.035 0.016 !       2.15 eA-3
C145 0.945 0.126 0.383 !       2.14 eA-3
C146 0.453 0.507 0.039 !       2.13 eA-3
C147 0.680 0.961 0.102 !       2.12 eA-3
C148 0.596 0.341 0.134 !       2.12 eA-3
C149 0.883 0.586 0.086 !       2.11 eA-3
C150 0.983 0.075 0.390 !       2.11 eA-3
C151 0.771 0.718 0.235 !       2.11 eA-3
Q152 0.678 0.278 0.109 !       2.10 eA-3
C153 0.555 0.610 0.460 !       2.09 eA-3
C154 0.711 0.335 0.218 !       2.08 eA-3
C155 0.830 0.803 0.268 !       2.07 eA-3
C156 0.084 0.599 0.232 !       2.07 eA-3
C157 0.352 0.135 0.055 !       2.07 eA-3
C158 0.642 0.472 0.266 !       2.07 eA-3
C159 0.438 0.201 0.093 !       2.07 eA-3
C160 0.468 0.333 0.158 !       2.06 eA-3
C161 0.447 0.118 0.195 !       2.06 eA-3
C162 0.405 0.287 0.172 !       2.04 eA-3
C163 0.851 0.786 0.211 !       2.03 eA-3
C164 0.212 0.851 0.203 !       2.02 eA-3
C165 0.501 0.076 0.007 !       2.01 eA-3
C166 0.666 0.349 0.233 !       1.99 eA-3
C167 0.562 0.996 0.005 !       1.99 eA-3
C168 0.259 0.742 0.259 !       1.98 eA-3
C169 0.522 0.398 0.077 !       1.98 eA-3
C170 0.867 0.111 0.383 !       1.97 eA-3
C171 0.424 0.329 0.078 !       1.97 eA-3
C172 0.217 0.581 0.312 !       1.97 eA-3
C173 0.850 0.885 0.170 !       1.97 eA-3
Q174 0.984 0.601 0.166 !       1.96 eA-3
C175 0.377 0.313 0.147 !       1.95 eA-3
C176 0.467 0.240 0.071 !       1.93 eA-3
C177 0.735 0.695 0.172 !       1.93 eA-3
C178 0.773 0.889 0.068 !       1.92 eA-3
C179 0.265 0.470 0.165 !       1.91 eA-3
C180 0.195 0.834 0.164 !       1.91 eA-3
C181 0.769 0.672 0.194 !       1.91 eA-3
Q182 0.775 0.705 0.273 !       1.90 eA-3
Q183 0.906 0.650 0.069 !       1.90 eA-3
C184 0.574 0.234 0.078 !       1.90 eA-3
Q185 0.898 0.296 0.290 !       1.89 eA-3
C186 0.710 0.653 0.213 !       1.87 eA-3
C187 0.063 0.659 0.180 !       1.87 eA-3
C188 0.867 0.869 0.100 !       1.87 eA-3
Q189 0.479 0.281 0.038 !       1.87 eA-3
C190 0.101 0.697 0.179 !       1.86 eA-3
Q191 0.508 0.064 0.187 !       1.84 eA-3
C192 0.906 0.537 0.046 !       1.83 eA-3
C193 0.420 0.092 0.092 !       1.82 eA-3
C194 0.205 0.669 0.030 !       1.82 eA-3
C195 0.835 0.505 0.064 !       1.81 eA-3
C196 0.007 0.590 0.062 !       1.79 eA-3
Q197 0.952 0.818 0.072 !       1.78 eA-3
C198 0.374 0.481 0.088 !       1.77 eA-3
Q199 0.632 0.319 0.125 !       1.76 eA-3
)
;
_shelx_fab_checksum              66130
# start Validation Reply Form
_vrf_THETM01_T3T4MnInS           
;
PROBLEM: The value of sine(theta_max)/wavelength is less than 0.550
RESPONSE: The diffraction capability of crystalline chalcogenide frameworks is usually weak, and it is hard to harvest high-angle diffraction points.
;
# end Validation Reply Form

####################################################################### 
# 
# This file contains crystal structure data downloaded from the 
# Cambridge Structural Database (CSD) hosted by the Cambridge 
# Crystallographic Data Centre (CCDC).
# 
# Full information about CCDC data access policies and citation 
# guidelines are available at http://www.ccdc.cam.ac.uk/access/V1 
# 
# Audit and citation data items may have been added by the CCDC. 
# Please retain this information to preserve the provenance of 
# this file and to allow appropriate attribution of the data. 
# 
#######################################################################

data_T3T4FeInS
_database_code_depnum_ccdc_archive 'CCDC 1968157'
loop_
_audit_author_name
_audit_author_address
'Chaozhuang Xue'
;Soochow University
China
;
_audit_update_record             
;
2019-11-26 deposited with the CCDC.	2020-03-23 downloaded from the CCDC.
;

_audit_creation_method           SHELXL-2014/7
_shelx_SHELXL_version_number     2014/7
_chemical_name_systematic        ?
_chemical_name_common            ?
_chemical_melting_point          ?
_chemical_formula_moiety         'C112 H192 Fe4 In26 N32 O0 S51'
_chemical_formula_sum            'C112 H192 Fe4 In26 N32 O0 S51'
_chemical_formula_weight         6830.74

loop_
_atom_type_symbol
_atom_type_description
_atom_type_scat_dispersion_real
_atom_type_scat_dispersion_imag
_atom_type_scat_source
C C 0.0033 0.0016 'International Tables Vol C Tables 4.2.6.8 and 6.1.1.4'
H H 0.0000 0.0000 'International Tables Vol C Tables 4.2.6.8 and 6.1.1.4'
Fe Fe 0.3463 0.8444 'International Tables Vol C Tables 4.2.6.8 and 6.1.1.4'
In In -0.7276 1.3100 'International Tables Vol C Tables 4.2.6.8 and 6.1.1.4'
N N 0.0061 0.0033 'International Tables Vol C Tables 4.2.6.8 and 6.1.1.4'
O O 0.0106 0.0060 'International Tables Vol C Tables 4.2.6.8 and 6.1.1.4'
S S 0.1246 0.1234 'International Tables Vol C Tables 4.2.6.8 and 6.1.1.4'

_space_group_crystal_system      tetragonal
_space_group_IT_number           88
_space_group_name_H-M_alt        'I 41/a'
_space_group_name_Hall           '-I 4ad'

_shelx_space_group_comment       
;
The symmetry employed for this shelxl refinement is uniquely defined
by the following loop, which should always be used as a source of
symmetry information in preference to the above space-group names.
They are only intended as comments.
;

loop_
_space_group_symop_operation_xyz
'x, y, z'
'-x+1/2, -y, z+1/2'
'-y+3/4, x+1/4, z+1/4'
'y+3/4, -x+3/4, z+3/4'
'x+1/2, y+1/2, z+1/2'
'-x+1, -y+1/2, z+1'
'-y+5/4, x+3/4, z+3/4'
'y+5/4, -x+5/4, z+5/4'
'-x, -y, -z'
'x-1/2, y, -z-1/2'
'y-3/4, -x-1/4, -z-1/4'
'-y-3/4, x-3/4, -z-3/4'
'-x+1/2, -y+1/2, -z+1/2'
'x, y+1/2, -z'
'y-1/4, -x+1/4, -z+1/4'
'-y-1/4, x-1/4, -z-1/4'

_cell_length_a                   22.329(2)
_cell_length_b                   22.329(2)
_cell_length_c                   38.059(3)
_cell_angle_alpha                90
_cell_angle_beta                 90
_cell_angle_gamma                90
_cell_volume                     18975(4)
_cell_formula_units_Z            4
_cell_measurement_temperature    120(2)
_cell_measurement_reflns_used    2085
_cell_measurement_theta_min      2.60
_cell_measurement_theta_max      17.03

_exptl_crystal_description       block
_exptl_crystal_colour            brown
_exptl_crystal_density_meas      ?
_exptl_crystal_density_method    ?
_exptl_crystal_density_diffrn    2.391
_exptl_crystal_F_000             13128
_exptl_transmission_factor_min   ?
_exptl_transmission_factor_max   ?
_exptl_crystal_size_max          0.15
_exptl_crystal_size_mid          0.15
_exptl_crystal_size_min          0.15
_exptl_absorpt_coefficient_mu    3.995
_shelx_estimated_absorpt_T_min   ?
_shelx_estimated_absorpt_T_max   ?
_exptl_absorpt_correction_type   multi-scan
_exptl_absorpt_correction_T_min  0.6219
_exptl_absorpt_correction_T_max  0.7441
_exptl_absorpt_process_details   ?
_exptl_absorpt_special_details   ?
_diffrn_ambient_temperature      120(2)
_diffrn_radiation_wavelength     0.71073
_diffrn_radiation_type           MoK\a
_diffrn_source                   ?
_diffrn_measurement_device_type  'CCD area detector'
_diffrn_measurement_method       ?
_diffrn_detector_area_resol_mean ?
_diffrn_reflns_number            11910
_diffrn_reflns_av_unetI/netI     0.1240
_diffrn_reflns_av_R_equivalents  0.1520
_diffrn_reflns_limit_h_min       -18
_diffrn_reflns_limit_h_max       17
_diffrn_reflns_limit_k_min       -18
_diffrn_reflns_limit_k_max       17
_diffrn_reflns_limit_l_min       -31
_diffrn_reflns_limit_l_max       31
_diffrn_reflns_theta_min         1.057
_diffrn_reflns_theta_max         17.201
_diffrn_reflns_theta_full        17.201
_diffrn_measured_fraction_theta_max 0.999
_diffrn_measured_fraction_theta_full 0.999
_diffrn_reflns_Laue_measured_fraction_max 0.999
_diffrn_reflns_Laue_measured_fraction_full 0.999
_diffrn_reflns_point_group_measured_fraction_max 0.999
_diffrn_reflns_point_group_measured_fraction_full 0.999
_reflns_number_total             2871
_reflns_number_gt                1547
_reflns_threshold_expression     'I > 2\s(I)'
_reflns_Friedel_coverage         0.000
_reflns_Friedel_fraction_max     .
_reflns_Friedel_fraction_full    .

_reflns_special_details          
;
 Reflections were merged by SHELXL according to the crystal
 class for the calculation of statistics and refinement.
 
 Structure factors included contributions from the .fab file.
 
 _reflns_Friedel_fraction is defined as the number of unique
 Friedel pairs measured divided by the number that would be
 possible theoretically, ignoring centric projections and
 systematic absences.
;

_computing_data_collection       'Burker APEX2'
_computing_cell_refinement       'Bruker SAINT'
_computing_data_reduction        'Bruker SAINT'
_computing_structure_solution    'SHELXS-97 (Sheldrick 2008)'
_computing_structure_refinement  'SHELXL-2014/7 (Sheldrick, 2014)'
_computing_molecular_graphics    'Bruker SHELXTL'
_computing_publication_material  'Bruker SHELXTL'
_refine_special_details          ?
_refine_ls_structure_factor_coef Fsqd
_refine_ls_matrix_type           full
_refine_ls_weighting_scheme      calc
_refine_ls_weighting_details     
'w=1/[\s^2^(Fo^2^)+(0.1000P)^2^] where P=(Fo^2^+2Fc^2^)/3'
_atom_sites_solution_primary     ?
_atom_sites_solution_secondary   ?
_atom_sites_solution_hydrogens   .
_refine_ls_hydrogen_treatment    undef
_refine_ls_extinction_method     none
_refine_ls_extinction_coef       .
_refine_ls_number_reflns         2871
_refine_ls_number_parameters     184
_refine_ls_number_restraints     57
_refine_ls_R_factor_all          0.1319
_refine_ls_R_factor_gt           0.0827
_refine_ls_wR_factor_ref         0.2640
_refine_ls_wR_factor_gt          0.2055
_refine_ls_goodness_of_fit_ref   1.326
_refine_ls_restrained_S_all      1.325
_refine_ls_shift/su_max          0.000
_refine_ls_shift/su_mean         0.000

loop_
_atom_site_label
_atom_site_type_symbol
_atom_site_fract_x
_atom_site_fract_y
_atom_site_fract_z
_atom_site_U_iso_or_equiv
_atom_site_adp_type
_atom_site_occupancy
_atom_site_site_symmetry_order
_atom_site_calc_flag
_atom_site_refinement_flags_posn
_atom_site_refinement_flags_adp
_atom_site_refinement_flags_occupancy
_atom_site_disorder_assembly
_atom_site_disorder_group
In1 In 0.77068(18) 0.37518(18) 0.51640(11) 0.0608(13) Uani 1 1 d . U . . .
Fe1 Fe 1.0413(3) 0.3274(3) 0.58823(15) 0.0205(16) Uani 1 1 d . U . . .
S1 S 0.6948(6) 0.4300(6) 0.4827(4) 0.067(4) Uani 1 1 d . U . . .
In2 In 0.88665(17) 0.41455(17) 0.58876(10) 0.0531(13) Uani 1 1 d . U . . .
S2 S 0.8465(7) 0.3348(8) 0.4755(4) 0.078(5) Uani 1 1 d . U . . .
In3 In 1.00523(18) 0.44948(17) 0.66147(10) 0.0549(13) Uani 1 1 d . U . . .
S3 S 1.0000 0.2500 0.4762(5) 0.064(6) Uani 1 2 d S TU P . .
S5 S 1.0000 0.2500 0.6250 0.027(4) Uani 1 4 d S TU P . .
In4 In 0.92328(17) 0.29216(18) 0.51334(10) 0.0581(13) Uani 1 1 d . U . . .
S4 S 0.9674(6) 0.3720(6) 0.5506(4) 0.060(3) Uani 1 1 d . U . . .
In6 In 0.63354(19) 0.36182(18) 0.44723(11) 0.0696(14) Uani 1 1 d . U . . .
S6 S 1.1197(6) 0.2912(6) 0.5509(3) 0.056(4) Uani 1 1 d . U . . .
In7 In 0.5000 0.2500 0.45027(15) 0.0669(19) Uani 1 2 d S TU P . .
S7 S 1.0843(6) 0.4060(6) 0.6219(4) 0.055(4) Uani 1 1 d . U . . .
S009 S 0.8099(6) 0.4590(6) 0.5530(4) 0.060(4) Uani 1 1 d . U . . .
S9 S 0.5661(7) 0.3068(7) 0.4872(4) 0.079(5) Uani 1 1 d . U . . .
In8 In 0.62934(18) 0.23911(18) 0.37490(11) 0.0622(13) Uani 1 1 d . U . . .
S8 S 1.0450(7) 0.5277(6) 0.6979(4) 0.064(4) Uani 1 1 d . U . . .
S00A S 0.9257(6) 0.4932(6) 0.6268(4) 0.057(4) Uani 1 1 d . U . . .
S10 S 0.6961(7) 0.2952(8) 0.4120(4) 0.084(5) Uani 1 1 d . U . . .
S11 S 0.6853(6) 0.1712(7) 0.3380(4) 0.075(5) Uani 1 1 d . U . . .
S12 S 0.5719(7) 0.3091(7) 0.3369(4) 0.068(4) Uani 1 1 d . U . . .

loop_
_atom_site_aniso_label
_atom_site_aniso_U_11
_atom_site_aniso_U_22
_atom_site_aniso_U_33
_atom_site_aniso_U_23
_atom_site_aniso_U_13
_atom_site_aniso_U_12
In1 0.064(3) 0.063(3) 0.056(3) 0.000(2) -0.012(2) 0.001(2)
Fe1 0.025(4) 0.021(4) 0.016(4) 0.000(3) 0.001(3) 0.005(3)
S1 0.061(9) 0.057(10) 0.085(12) -0.004(7) -0.040(8) 0.003(6)
In2 0.057(3) 0.052(3) 0.050(3) -0.001(2) -0.010(2) 0.003(2)
S2 0.067(10) 0.115(14) 0.053(10) 0.000(8) -0.003(6) 0.024(8)
In3 0.060(3) 0.055(3) 0.049(3) -0.005(2) -0.011(2) 0.003(2)
S3 0.063(13) 0.091(16) 0.039(12) 0.000 0.000 0.026(11)
S5 0.030(7) 0.030(7) 0.023(12) 0.000 0.000 0.000
In4 0.055(3) 0.068(3) 0.051(3) 0.003(2) -0.001(2) -0.002(2)
S4 0.067(8) 0.056(9) 0.058(9) 0.009(5) -0.013(6) 0.020(7)
In6 0.077(3) 0.062(3) 0.070(3) -0.001(2) -0.016(2) -0.009(2)
S6 0.057(9) 0.077(11) 0.034(9) 0.000(7) 0.012(6) 0.001(7)
In7 0.079(4) 0.057(4) 0.065(5) 0.000 0.000 -0.011(3)
S7 0.055(8) 0.047(8) 0.063(10) -0.010(6) -0.004(6) -0.018(6)
S009 0.042(8) 0.056(9) 0.082(11) -0.001(7) -0.027(7) 0.003(6)
S9 0.077(11) 0.093(12) 0.069(11) -0.009(9) -0.012(7) -0.030(8)
In8 0.055(3) 0.060(3) 0.072(3) -0.007(2) -0.008(2) 0.006(2)
S8 0.073(11) 0.046(9) 0.073(11) -0.012(7) -0.019(8) 0.000(8)
S00A 0.073(9) 0.034(8) 0.064(10) 0.008(6) -0.027(7) 0.006(7)
S10 0.090(11) 0.095(13) 0.067(11) -0.021(8) -0.016(7) 0.001(9)
S11 0.056(11) 0.071(11) 0.098(13) -0.036(9) -0.010(9) 0.013(8)
S12 0.053(10) 0.083(11) 0.067(10) 0.001(8) 0.003(7) 0.010(8)

_geom_special_details            
;
 All esds (except the esd in the dihedral angle between two l.s. planes)
 are estimated using the full covariance matrix.  The cell esds are taken
 into account individually in the estimation of esds in distances, angles
 and torsion angles; correlations between esds in cell parameters are only
 used when they are defined by crystal symmetry.  An approximate (isotropic)
 treatment of cell esds is used for estimating esds involving l.s. planes.
;

loop_
_geom_bond_atom_site_label_1
_geom_bond_atom_site_label_2
_geom_bond_distance
_geom_bond_site_symmetry_2
_geom_bond_publ_flag
In1 S1 2.452(14) . ?
In1 S2 2.469(15) . ?
In1 S009 2.491(14) . ?
In1 S8 2.494(14) 12_757 ?
Fe1 S7 2.375(13) . ?
Fe1 S6 2.395(14) . ?
Fe1 S4 2.402(14) . ?
Fe1 S5 2.407(6) . ?
S1 In6 2.452(14) . ?
In2 S009 2.403(13) . ?
In2 S00A 2.438(14) . ?
In2 S4 2.504(15) . ?
In2 S7 2.521(14) 12_757 ?
S2 In4 2.433(15) . ?
In3 S8 2.401(14) . ?
In3 S00A 2.418(13) . ?
In3 S6 2.511(14) 12_757 ?
In3 S7 2.517(14) . ?
S3 In4 2.411(11) . ?
S3 In4 2.411(11) 6_654 ?
S5 Fe1 2.407(6) 6_654 ?
S5 Fe1 2.407(6) 15_666 ?
S5 Fe1 2.407(6) 12_757 ?
In4 S4 2.481(15) . ?
In4 S6 2.534(14) 6_654 ?
In6 S10 2.442(17) . ?
In6 S11 2.446(15) 16_656 ?
In6 S9 2.468(16) . ?
S6 In3 2.511(14) 15_666 ?
S6 In4 2.534(14) 6_654 ?
In7 S9 2.400(15) . ?
In7 S9 2.400(15) 6_554 ?
In7 S12 2.513(16) 11_666 ?
In7 S12 2.513(16) 16_656 ?
S7 In2 2.521(14) 15_666 ?
In8 S10 2.404(16) . ?
In8 S11 2.414(15) . ?
In8 S12 2.486(15) . ?
In8 S12 2.536(15) 11_666 ?
S8 In1 2.494(14) 15_666 ?
S11 In6 2.446(15) 11_666 ?
S12 In7 2.513(16) 11_666 ?
S12 In8 2.536(15) 16_656 ?

loop_
_geom_angle_atom_site_label_1
_geom_angle_atom_site_label_2
_geom_angle_atom_site_label_3
_geom_angle
_geom_angle_site_symmetry_1
_geom_angle_site_symmetry_3
_geom_angle_publ_flag
S1 In1 S2 109.1(5) . . ?
S1 In1 S009 99.2(5) . . ?
S2 In1 S009 112.6(5) . . ?
S1 In1 S8 110.1(5) . 12_757 ?
S2 In1 S8 112.2(6) . 12_757 ?
S009 In1 S8 112.8(5) . 12_757 ?
S7 Fe1 S6 105.9(5) . . ?
S7 Fe1 S4 107.0(5) . . ?
S6 Fe1 S4 106.7(5) . . ?
S7 Fe1 S5 111.8(4) . . ?
S6 Fe1 S5 112.5(4) . . ?
S4 Fe1 S5 112.4(4) . . ?
In1 S1 In6 111.3(6) . . ?
S009 In2 S00A 107.1(5) . . ?
S009 In2 S4 109.9(5) . . ?
S00A In2 S4 111.1(5) . . ?
S009 In2 S7 111.2(5) . 12_757 ?
S00A In2 S7 107.1(5) . 12_757 ?
S4 In2 S7 110.3(4) . 12_757 ?
In4 S2 In1 104.7(6) . . ?
S8 In3 S00A 107.0(5) . . ?
S8 In3 S6 109.8(5) . 12_757 ?
S00A In3 S6 107.2(5) . 12_757 ?
S8 In3 S7 111.5(5) . . ?
S00A In3 S7 110.2(5) . . ?
S6 In3 S7 110.9(4) 12_757 . ?
In4 S3 In4 108.3(7) . 6_654 ?
Fe1 S5 Fe1 108.9(3) . 6_654 ?
Fe1 S5 Fe1 109.75(14) . 15_666 ?
Fe1 S5 Fe1 109.76(14) 6_654 15_666 ?
Fe1 S5 Fe1 109.76(14) . 12_757 ?
Fe1 S5 Fe1 109.76(14) 6_654 12_757 ?
Fe1 S5 Fe1 108.9(3) 15_666 12_757 ?
S3 In4 S2 107.9(5) . . ?
S3 In4 S4 109.4(4) . . ?
S2 In4 S4 109.7(5) . . ?
S3 In4 S6 108.2(4) . 6_654 ?
S2 In4 S6 110.7(5) . 6_654 ?
S4 In4 S6 110.9(4) . 6_654 ?
Fe1 S4 In4 108.4(5) . . ?
Fe1 S4 In2 107.8(6) . . ?
In4 S4 In2 108.6(6) . . ?
S10 In6 S11 113.1(6) . 16_656 ?
S10 In6 S1 111.2(5) . . ?
S11 In6 S1 99.5(5) 16_656 . ?
S10 In6 S9 112.6(6) . . ?
S11 In6 S9 111.5(6) 16_656 . ?
S1 In6 S9 108.1(5) . . ?
Fe1 S6 In3 108.6(5) . 15_666 ?
Fe1 S6 In4 107.8(5) . 6_654 ?
In3 S6 In4 106.7(5) 15_666 6_654 ?
S9 In7 S9 108.3(8) . 6_554 ?
S9 In7 S12 110.1(5) . 11_666 ?
S9 In7 S12 108.4(5) 6_554 11_666 ?
S9 In7 S12 108.4(5) . 16_656 ?
S9 In7 S12 110.1(5) 6_554 16_656 ?
S12 In7 S12 111.5(7) 11_666 16_656 ?
Fe1 S7 In3 108.9(5) . . ?
Fe1 S7 In2 109.2(5) . 15_666 ?
In3 S7 In2 106.8(5) . 15_666 ?
In2 S009 In1 104.9(5) . . ?
In7 S9 In6 106.1(6) . . ?
S10 In8 S11 110.4(5) . . ?
S10 In8 S12 109.5(6) . . ?
S11 In8 S12 108.9(5) . . ?
S10 In8 S12 109.0(6) . 11_666 ?
S11 In8 S12 108.4(5) . 11_666 ?
S12 In8 S12 110.6(7) . 11_666 ?
In3 S8 In1 105.4(5) . 15_666 ?
In3 S00A In2 107.2(5) . . ?
In8 S10 In6 106.6(6) . . ?
In8 S11 In6 106.6(6) . 11_666 ?
In8 S12 In7 109.1(6) . 11_666 ?
In8 S12 In8 109.4(6) . 16_656 ?
In7 S12 In8 107.7(5) 11_666 16_656 ?

_refine_diff_density_max         1.946
_refine_diff_density_min         -1.447
_refine_diff_density_rms         0.253

_shelx_res_file                  
;

    a_a_sq.res created by SHELXL-2014/7


TITL a_a.res in I4(1)/a
REM Old TITL a in I4(1)/a
REM SHELXT solution in I4(1)/a
REM R1 0.217,  Rweak 0.009,  Alpha 0.034,  Orientation as input
REM Formula found by SHELXT:  Fe26 O43 S12
CELL  0.71073  22.3286  22.3286  38.0587   90.000   90.000   90.000
ZERR    4.000   0.0020   0.0020   0.0033    0.000    0.000    0.000
LATT  2
SYMM 1/2-X, -Y, 1/2+Z
SYMM 3/4-Y, 1/4+X, 1/4+Z
SYMM 3/4+Y, 3/4-X, 3/4+Z
SFAC C H FE IN N O S
UNIT 448 768 16 104 128 0 204
LIST 6 ! automatically inserted. Change 6 to 4 for CHECKCIF!!
TEMP -153.170
L.S. 20 0  658
BOND $H
ACTA
SIMU
DELU
SIMU 0.002 0.01 Fe1 S5
DELU 0.002 0.01 Fe1 S5
FMAP 2
PLAN 20
ABIN
WGHT    0.100000
FVAR       0.03015
IN1   4    0.770680    0.375184    0.516401    11.00000    0.06353    0.06254 =
         0.05647    0.00038   -0.01179    0.00062
FE1   3    1.041323    0.327352    0.588234    11.00000    0.02469    0.02116 =
         0.01551   -0.00045    0.00054    0.00502
S1    7    0.694768    0.430019    0.482739    11.00000    0.06055    0.05717 =
         0.08453   -0.00431   -0.04042    0.00348
IN2   4    0.886649    0.414550    0.588760    11.00000    0.05729    0.05237 =
         0.04978   -0.00098   -0.00975    0.00292
S2    7    0.846476    0.334802    0.475537    11.00000    0.06671    0.11531 =
         0.05283    0.00009   -0.00277    0.02365
IN3   4    1.005229    0.449475    0.661468    11.00000    0.06009    0.05534 =
         0.04931   -0.00509   -0.01067    0.00339
S3    7    1.000000    0.250000    0.476246    10.50000    0.06282    0.09135 =
         0.03852    0.00000    0.00000    0.02568
S5    7    1.000000    0.250000    0.625000    10.25000    0.02975    0.02975 =
         0.02287    0.00000    0.00000    0.00000
IN4   4    0.923282    0.292162    0.513344    11.00000    0.05467    0.06845 =
         0.05115    0.00283   -0.00134   -0.00187
S4    7    0.967412    0.371979    0.550572    11.00000    0.06695    0.05603 =
         0.05764    0.00896   -0.01258    0.02032
IN6   4    0.633537    0.361823    0.447230    11.00000    0.07686    0.06189 =
         0.06995   -0.00095   -0.01568   -0.00859
S6    7    1.119653    0.291170    0.550854    11.00000    0.05685    0.07728 =
         0.03405   -0.00009    0.01161    0.00139
IN7   4    0.500000    0.250000    0.450270    10.50000    0.07869    0.05728 =
         0.06474    0.00000    0.00000   -0.01068
S7    7    1.084329    0.405952    0.621882    11.00000    0.05518    0.04675 =
         0.06290   -0.00954   -0.00437   -0.01792
S009  7    0.809929    0.458966    0.552960    11.00000    0.04210    0.05626 =
         0.08238   -0.00132   -0.02688    0.00290
S9    7    0.566085    0.306782    0.487180    11.00000    0.07657    0.09277 =
         0.06884   -0.00898   -0.01210   -0.03006
IN8   4    0.629337    0.239115    0.374904    11.00000    0.05544    0.05964 =
         0.07157   -0.00720   -0.00827    0.00552
S8    7    1.044984    0.527719    0.697900    11.00000    0.07265    0.04637 =
         0.07323   -0.01246   -0.01943   -0.00046
S00A  7    0.925740    0.493223    0.626801    11.00000    0.07304    0.03443 =
         0.06361    0.00764   -0.02736    0.00641
S10   7    0.696079    0.295174    0.411990    11.00000    0.08971    0.09519 =
         0.06662   -0.02145   -0.01566    0.00062
S11   7    0.685260    0.171190    0.338023    11.00000    0.05609    0.07145 =
         0.09763   -0.03587   -0.01018    0.01270
S12   7    0.571872    0.309089    0.336889    11.00000    0.05336    0.08325 =
         0.06701    0.00057    0.00293    0.00978
HKLF 4

REM  a_a.res in I4(1)/a
REM R1 =  0.0827 for    1547 Fo > 4sig(Fo)  and  0.1319 for all    2871 data
REM    184 parameters refined using     57 restraints

END

WGHT      0.2000      0.0000

REM Highest difference peak  1.946,  deepest hole -1.447,  1-sigma level  0.253
Q1    1   0.8783  0.2931  0.4631  11.00000  0.05    0.98
Q2    1   0.7997  0.5191  0.5489  11.00000  0.05    0.90
Q3    1   1.0000  0.2500  0.4873  10.50000  0.05    0.83
Q4    1   0.9320  0.4721  0.6233  11.00000  0.05    0.81
Q5    1   0.6442  0.4573  0.4692  11.00000  0.05    0.80
Q6    1   0.7191  0.2771  0.3836  11.00000  0.05    0.74
Q7    1   0.8032  0.4393  0.5569  11.00000  0.05    0.73
Q8    1   0.7363  0.4559  0.4802  11.00000  0.05    0.73
Q9    1   1.0254  0.2001  0.4631  11.00000  0.05    0.72
Q10   1   0.7953  0.4692  0.5197  11.00000  0.05    0.70
Q11   1   0.9465  0.2463  0.4602  11.00000  0.05    0.69
Q12   1   0.7187  0.2288  0.3552  11.00000  0.05    0.68
Q13   1   0.8796  0.3737  0.5329  11.00000  0.05    0.67
Q14   1   0.8972  0.4505  0.6447  11.00000  0.05    0.65
Q15   1   1.0305  0.5451  0.6655  11.00000  0.05    0.64
Q16   1   0.6754  0.3411  0.4990  11.00000  0.05    0.64
Q17   1   0.9792  0.2174  0.5282  11.00000  0.05    0.63
Q18   1   0.9549  0.5312  0.6370  11.00000  0.05    0.63
Q19   1   1.0453  0.4993  0.6999  11.00000  0.05    0.62
Q20   1   0.8832  0.5020  0.6134  11.00000  0.05    0.62
;
_shelx_res_checksum              14453

_shelx_fab_file                  
;
    0    2    0    885.37      0.00
    2    2    0    -78.06      0.00
   -2    4    0     56.14      0.00
    0    4    0    -71.72      0.00
    2    4    0    -54.44      0.00
    4    4    0    -61.83      0.00
   -4    6    0    -39.66      0.00
   -2    6    0     85.47      0.00
    0    6    0     -7.45      0.00
    2    6    0      9.69      0.00
    4    6    0     61.53      0.00
    6    6    0    -43.25      0.00
   -6    8    0    -10.03      0.00
   -4    8    0     32.08      0.00
   -2    8    0    113.20      0.00
    0    8    0    -31.83      0.00
    2    8    0      5.97      0.00
    4    8    0     88.05      0.00
    6    8    0      9.57      0.00
    8    8    0    -20.42      0.00
   -8   10    0     11.23      0.00
   -6   10    0    -44.06      0.00
   -4   10    0     45.56      0.00
   -2   10    0     -7.54      0.00
    0   10    0     16.23      0.00
    2   10    0    -23.91      0.00
    4   10    0    -36.95      0.00
    6   10    0    -30.92      0.00
    8   10    0    -24.59      0.00
   10   10    0     31.81      0.00
  -10   12    0     21.62      0.00
   -8   12    0     61.25      0.00
   -6   12    0     16.46      0.00
   -4   12    0     -8.25      0.00
   -2   12    0     96.74      0.00
    0   12    0      8.93      0.00
    2   12    0    -81.80      0.00
    4   12    0    -25.40      0.00
    6   12    0   -154.82      0.00
    8   12    0    -46.78      0.00
   10   12    0    -44.07      0.00
   12   12    0    -10.33      0.00
  -12   14    0    -13.71      0.00
  -10   14    0      4.63      0.00
   -8   14    0    -29.43      0.00
   -6   14    0      7.80      0.00
   -4   14    0   -111.07      0.00
   -2   14    0     26.11      0.00
    0   14    0    -70.87      0.00
    2   14    0      9.82      0.00
    4   14    0     59.54      0.00
    6   14    0    -52.44      0.00
    8   14    0     59.89      0.00
   10   14    0     30.22      0.00
   12   14    0      4.66      0.00
   -8   16    0    -40.50      0.00
   -6   16    0     20.63      0.00
   -4   16    0    -58.07      0.00
   -2   16    0     -6.75      0.00
    0   16    0    -24.76      0.00
    2   16    0    -35.48      0.00
    4   16    0     41.65      0.00
    6   16    0     38.22      0.00
    8   16    0    -90.81      0.00
   -4   18    0    -26.61      0.00
   -2   18    0    -27.71      0.00
    0   18    0     -9.62      0.00
    2   18    0    -38.06      0.00
    4   18    0    -26.26      0.00
    0    1    1   -368.92      0.00
   -1    2    1    796.56      0.00
    1    2    1   -590.91      0.00
   -2    3    1    246.97      0.00
    0    3    1    -48.87      0.00
    2    3    1    -56.66      0.00
   -3    4    1     49.50      0.00
   -1    4    1    -49.65      0.00
    1    4    1     49.01      0.00
    3    4    1    -39.79      0.00
   -4    5    1     47.81      0.00
   -2    5    1     53.75      0.00
    0    5    1     84.88      0.00
    2    5    1     40.20      0.00
    4    5    1    -40.90      0.00
   -5    6    1    -22.26      0.00
   -3    6    1    -49.13      0.00
   -1    6    1    -68.52      0.00
    1    6    1    -35.72      0.00
    3    6    1    -62.32      0.00
    5    6    1    -16.25      0.00
   -6    7    1     18.27      0.00
   -4    7    1    -20.67      0.00
   -2    7    1    -25.13      0.00
    0    7    1     14.94      0.00
    2    7    1     11.58      0.00
    4    7    1    -43.96      0.00
    6    7    1     41.86      0.00
   -7    8    1    -20.43      0.00
   -5    8    1     25.56      0.00
   -3    8    1    -11.92      0.00
   -1    8    1    -49.83      0.00
    1    8    1    -24.34      0.00
    3    8    1    -29.02      0.00
    5    8    1     -5.80      0.00
    7    8    1     -4.23      0.00
   -8    9    1     -0.57      0.00
   -6    9    1     25.25      0.00
   -4    9    1    -39.14      0.00
   -2    9    1     -3.18      0.00
    0    9    1      4.78      0.00
    2    9    1    -37.89      0.00
    4    9    1     18.25      0.00
    6    9    1     21.03      0.00
    8    9    1      1.82      0.00
   -9   10    1      5.58      0.00
   -7   10    1    -40.37      0.00
   -5   10    1     21.41      0.00
   -3   10    1    -45.21      0.00
   -1   10    1     24.46      0.00
    1   10    1     26.56      0.00
    3   10    1     14.80      0.00
    5   10    1    -12.77      0.00
    7   10    1     19.45      0.00
    9   10    1    -28.48      0.00
  -10   11    1     28.30      0.00
   -8   11    1    -21.04      0.00
   -6   11    1     12.07      0.00
   -4   11    1    -56.21      0.00
   -2   11    1     11.95      0.00
    0   11    1     19.29      0.00
    2   11    1     61.09      0.00
    4   11    1     -3.92      0.00
    6   11    1     55.64      0.00
    8   11    1     27.12      0.00
   10   11    1    -20.81      0.00
  -11   12    1    -31.10      0.00
   -9   12    1     36.95      0.00
   -7   12    1    -14.26      0.00
   -5   12    1     28.91      0.00
   -3   12    1    -70.01      0.00
   -1   12    1     57.26      0.00
    1   12    1    -52.04      0.00
    3   12    1    -22.28      0.00
    5   12    1    -90.77      0.00
    7   12    1     44.63      0.00
    9   12    1     -7.25      0.00
   11   12    1     19.81      0.00
  -12   13    1     42.21      0.00
  -10   13    1      4.00      0.00
   -8   13    1     19.19      0.00
   -6   13    1     34.34      0.00
   -4   13    1    -17.01      0.00
   -2   13    1     31.23      0.00
    0   13    1     18.90      0.00
    2   13    1     40.08      0.00
    4   13    1    -24.72      0.00
    6   13    1     19.90      0.00
    8   13    1     -0.04      0.00
   10   13    1     20.95      0.00
   12   13    1    -17.05      0.00
  -11   14    1     -4.47      0.00
   -9   14    1     23.19      0.00
   -7   14    1     25.65      0.00
   -5   14    1    -54.35      0.00
   -3   14    1     22.46      0.00
   -1   14    1    -19.78      0.00
    1   14    1    -89.36      0.00
    3   14    1    -66.69      0.00
    5   14    1    -71.45      0.00
    7   14    1     24.31      0.00
    9   14    1    -21.09      0.00
   11   14    1     -6.90      0.00
  -10   15    1     -1.66      0.00
   -8   15    1     48.45      0.00
   -6   15    1     -2.67      0.00
   -4   15    1     69.31      0.00
   -2   15    1     -2.36      0.00
    0   15    1    -29.60      0.00
    2   15    1    -31.75      0.00
    4   15    1    -37.21      0.00
    6   15    1     14.90      0.00
    8   15    1    -39.24      0.00
   10   15    1     45.23      0.00
   -9   16    1      8.48      0.00
   -7   16    1     -1.29      0.00
   -5   16    1     -0.75      0.00
   -3   16    1     32.18      0.00
   -1   16    1      8.14      0.00
    1   16    1    -37.28      0.00
    3   16    1    -40.98      0.00
    5   16    1   -119.30      0.00
    7   16    1     27.46      0.00
    9   16    1     14.08      0.00
   -6   17    1    -10.13      0.00
   -4   17    1     57.14      0.00
   -2   17    1      0.01      0.00
    0   17    1     -6.03      0.00
    2   17    1     19.81      0.00
    4   17    1    -34.69      0.00
    6   17    1      1.56      0.00
   -3   18    1     22.35      0.00
   -1   18    1    -33.61      0.00
    1   18    1    -14.35      0.00
    3   18    1    -15.59      0.00
    1    1    2   1911.31      0.00
    0    2    2    836.44      0.00
    2    2    2   -179.22      0.00
   -1    3    2    239.25      0.00
    1    3    2    459.40      0.00
    3    3    2    -60.57      0.00
   -2    4    2    220.44      0.00
    0    4    2    -65.03      0.00
    2    4    2    186.59      0.00
    4    4    2     63.47      0.00
   -3    5    2    -40.95      0.00
   -1    5    2     61.35      0.00
    1    5    2    -14.01      0.00
    3    5    2    -86.04      0.00
    5    5    2    -12.29      0.00
   -4    6    2     18.78      0.00
   -2    6    2     47.68      0.00
    0    6    2    -33.86      0.00
    2    6    2     15.01      0.00
    4    6    2      6.98      0.00
    6    6    2     10.10      0.00
   -5    7    2    -44.41      0.00
   -3    7    2     -8.53      0.00
   -1    7    2     -7.08      0.00
    1    7    2      4.00      0.00
    3    7    2     19.58      0.00
    5    7    2    -53.50      0.00
    7    7    2     62.96      0.00
   -6    8    2     14.68      0.00
   -4    8    2      7.42      0.00
   -2    8    2     12.02      0.00
    0    8    2     -4.74      0.00
    2    8    2    -12.39      0.00
    4    8    2     12.41      0.00
    6    8    2     -6.05      0.00
    8    8    2    -13.90      0.00
   -7    9    2      7.73      0.00
   -5    9    2     -5.92      0.00
   -3    9    2    -33.46      0.00
   -1    9    2     22.85      0.00
    1    9    2     -4.11      0.00
    3    9    2     57.18      0.00
    5    9    2     69.27      0.00
    7    9    2     10.03      0.00
    9    9    2      0.13      0.00
   -8   10    2    -40.38      0.00
   -6   10    2     28.24      0.00
   -4   10    2     62.12      0.00
   -2   10    2    -84.21      0.00
    0   10    2     59.29      0.00
    2   10    2    -14.78      0.00
    4   10    2     -9.21      0.00
    6   10    2    -46.41      0.00
    8   10    2     75.30      0.00
   10   10    2    -17.04      0.00
   -9   11    2    -20.62      0.00
   -7   11    2      3.94      0.00
   -5   11    2     -1.21      0.00
   -3   11    2    -51.49      0.00
   -1   11    2    -20.49      0.00
    1   11    2     14.69      0.00
    3   11    2    -24.79      0.00
    5   11    2     99.12      0.00
    7   11    2    -17.80      0.00
    9   11    2     59.60      0.00
   11   11    2     14.95      0.00
  -10   12    2    -38.36      0.00
   -8   12    2    -21.66      0.00
   -6   12    2     19.27      0.00
   -4   12    2    -33.81      0.00
   -2   12    2     15.63      0.00
    0   12    2      9.52      0.00
    2   12    2     -5.74      0.00
    4   12    2    -21.70      0.00
    6   12    2    -40.57      0.00
    8   12    2      1.97      0.00
   10   12    2     39.78      0.00
   12   12    2      0.16      0.00
  -11   13    2      1.33      0.00
   -9   13    2     54.54      0.00
   -7   13    2     32.85      0.00
   -5   13    2     -0.18      0.00
   -3   13    2     62.91      0.00
   -1   13    2     36.41      0.00
    1   13    2     -3.40      0.00
    3   13    2    -83.87      0.00
    5   13    2    -37.89      0.00
    7   13    2    -63.81      0.00
    9   13    2    -17.22      0.00
   11   13    2    -31.00      0.00
   13   13    2    -23.67      0.00
  -12   14    2    -26.08      0.00
  -10   14    2    -11.55      0.00
   -8   14    2    -10.62      0.00
   -6   14    2     57.14      0.00
   -4   14    2    -17.84      0.00
   -2   14    2     83.54      0.00
    0   14    2     23.73      0.00
    2   14    2     -1.71      0.00
    4   14    2      6.89      0.00
    6   14    2    -51.75      0.00
    8   14    2    -15.09      0.00
   10   14    2     30.52      0.00
   12   14    2      3.68      0.00
   -9   15    2     19.34      0.00
   -7   15    2     -2.37      0.00
   -5   15    2    -79.52      0.00
   -3   15    2     22.85      0.00
   -1   15    2     34.33      0.00
    1   15    2    -66.81      0.00
    3   15    2     -8.62      0.00
    5   15    2      2.50      0.00
    7   15    2     57.51      0.00
    9   15    2    -28.72      0.00
   -8   16    2    -36.68      0.00
   -6   16    2     26.13      0.00
   -4   16    2      6.15      0.00
   -2   16    2     18.16      0.00
    0   16    2     17.32      0.00
    2   16    2      4.20      0.00
    4   16    2      2.77      0.00
    6   16    2     11.58      0.00
    8   16    2     16.50      0.00
   -7   17    2    -28.03      0.00
   -5   17    2    -22.48      0.00
   -3   17    2    -30.83      0.00
   -1   17    2      3.96      0.00
    1   17    2    -25.71      0.00
    3   17    2     18.75      0.00
    5   17    2    100.41      0.00
    7   17    2     40.07      0.00
   -4   18    2     19.33      0.00
   -2   18    2    -54.74      0.00
    0   18    2    -13.17      0.00
    2   18    2      6.30      0.00
    4   18    2     -3.38      0.00
    0    1    3     21.15      0.00
   -2    3    3    434.83      0.00
    0    3    3     11.83      0.00
    2    3    3   -456.82      0.00
   -3    4    3     62.63      0.00
   -1    4    3    -58.22      0.00
    1    4    3   -226.32      0.00
    3    4    3    153.73      0.00
   -4    5    3     34.75      0.00
   -2    5    3     80.92      0.00
    0    5    3     33.19      0.00
    2    5    3    -90.05      0.00
    4    5    3     18.08      0.00
   -5    6    3     11.06      0.00
   -3    6    3    -66.85      0.00
   -1    6    3    145.90      0.00
    1    6    3    -31.43      0.00
    3    6    3    -28.15      0.00
    5    6    3      2.50      0.00
   -6    7    3     -4.88      0.00
   -4    7    3      1.50      0.00
   -2    7    3     42.52      0.00
    0    7    3    -60.55      0.00
    2    7    3     27.92      0.00
    4    7    3    -38.15      0.00
    6    7    3    -15.17      0.00
   -7    8    3    -48.57      0.00
   -5    8    3     14.90      0.00
   -3    8    3     -4.72      0.00
   -1    8    3    -12.63      0.00
    1    8    3     -7.40      0.00
    3    8    3    -38.11      0.00
    5    8    3    -13.66      0.00
    7    8    3    -12.11      0.00
   -8    9    3    -15.42      0.00
   -6    9    3     17.99      0.00
   -4    9    3     25.30      0.00
   -2    9    3      3.04      0.00
    0    9    3    -17.00      0.00
    2    9    3     24.69      0.00
    4    9    3    -31.37      0.00
    6    9    3     13.76      0.00
    8    9    3     26.88      0.00
   -9   10    3    -46.65      0.00
   -7   10    3     37.74      0.00
   -5   10    3     17.54      0.00
   -3   10    3    -26.84      0.00
   -1   10    3     26.81      0.00
    1   10    3    -34.41      0.00
    3   10    3    -75.33      0.00
    5   10    3     68.66      0.00
    7   10    3    -21.07      0.00
    9   10    3    -26.08      0.00
  -10   11    3     -0.43      0.00
   -8   11    3    -28.77      0.00
   -6   11    3     14.65      0.00
   -4   11    3      6.67      0.00
   -2   11    3     29.48      0.00
    0   11    3      0.56      0.00
    2   11    3     49.57      0.00
    4   11    3     58.68      0.00
    6   11    3    -23.33      0.00
    8   11    3    -35.34      0.00
   10   11    3    -18.98      0.00
  -11   12    3      9.73      0.00
   -9   12    3    -33.57      0.00
   -7   12    3    -25.05      0.00
   -5   12    3    -11.35      0.00
   -3   12    3    -45.33      0.00
   -1   12    3     35.24      0.00
    1   12    3    -25.66      0.00
    3   12    3    -11.52      0.00
    5   12    3     45.54      0.00
    7   12    3     15.88      0.00
    9   12    3      6.18      0.00
   11   12    3     -4.59      0.00
  -12   13    3    -25.35      0.00
  -10   13    3     23.70      0.00
   -8   13    3     28.40      0.00
   -6   13    3     12.08      0.00
   -4   13    3    -15.08      0.00
   -2   13    3     30.20      0.00
    0   13    3     36.34      0.00
    2   13    3      2.63      0.00
    4   13    3     42.65      0.00
    6   13    3    -77.83      0.00
    8   13    3     66.98      0.00
   10   13    3      3.26      0.00
   12   13    3     15.29      0.00
  -11   14    3     17.07      0.00
   -9   14    3     13.29      0.00
   -7   14    3     -1.58      0.00
   -5   14    3    -36.22      0.00
   -3   14    3    -21.67      0.00
   -1   14    3     41.29      0.00
    1   14    3     -2.80      0.00
    3   14    3     24.08      0.00
    5   14    3      5.97      0.00
    7   14    3    -18.96      0.00
    9   14    3     34.56      0.00
   11   14    3    -15.74      0.00
  -10   15    3    -62.12      0.00
   -8   15    3      0.90      0.00
   -6   15    3     15.53      0.00
   -4   15    3    -59.96      0.00
   -2   15    3    -12.48      0.00
    0   15    3     12.14      0.00
    2   15    3    -51.83      0.00
    4   15    3     16.32      0.00
    6   15    3     62.68      0.00
    8   15    3     10.18      0.00
   10   15    3      3.95      0.00
   -9   16    3     19.23      0.00
   -7   16    3     11.34      0.00
   -5   16    3    -13.92      0.00
   -3   16    3     19.58      0.00
   -1   16    3    -12.36      0.00
    1   16    3     29.41      0.00
    3   16    3    -76.57      0.00
    5   16    3     -7.92      0.00
    7   16    3     14.31      0.00
    9   16    3     48.10      0.00
   -6   17    3     21.14      0.00
   -4   17    3      4.57      0.00
   -2   17    3     -7.89      0.00
    0   17    3     10.17      0.00
    2   17    3    -45.71      0.00
    4   17    3     27.69      0.00
    6   17    3    -13.48      0.00
   -3   18    3      2.51      0.00
   -1   18    3     23.24      0.00
    1   18    3    -28.08      0.00
    3   18    3     -7.96      0.00
    0    0    4   -231.63      0.00
    1    1    4     26.75      0.00
    0    2    4    202.40      0.00
    2    2    4    934.07      0.00
   -1    3    4    -49.70      0.00
    1    3    4    381.97      0.00
    3    3    4   -201.56      0.00
   -2    4    4     36.52      0.00
    0    4    4     23.22      0.00
    2    4    4    404.33      0.00
    4    4    4      3.61      0.00
   -3    5    4     25.72      0.00
   -1    5    4    114.76      0.00
    1    5    4     -9.64      0.00
    3    5    4     53.61      0.00
    5    5    4    -39.75      0.00
   -4    6    4    -63.39      0.00
   -2    6    4    -46.00      0.00
    0    6    4    147.02      0.00
    2    6    4    -18.95      0.00
    4    6    4     30.65      0.00
    6    6    4    -15.82      0.00
   -5    7    4     77.97      0.00
   -3    7    4    -32.60      0.00
   -1    7    4    -20.12      0.00
    1    7    4     22.76      0.00
    3    7    4    -35.77      0.00
    5    7    4    -30.83      0.00
    7    7    4      6.00      0.00
   -6    8    4     16.07      0.00
   -4    8    4     -0.96      0.00
   -2    8    4     30.52      0.00
    0    8    4     -1.68      0.00
    2    8    4     25.82      0.00
    4    8    4     23.13      0.00
    6    8    4    -29.60      0.00
    8    8    4      4.59      0.00
   -7    9    4     22.31      0.00
   -5    9    4      0.02      0.00
   -3    9    4     -0.18      0.00
   -1    9    4    -10.48      0.00
    1    9    4    -38.13      0.00
    3    9    4    -35.54      0.00
    5    9    4     16.44      0.00
    7    9    4    -22.84      0.00
    9    9    4    -16.54      0.00
   -8   10    4     -5.40      0.00
   -6   10    4      3.59      0.00
   -4   10    4     -6.18      0.00
   -2   10    4     34.25      0.00
    0   10    4     -7.28      0.00
    2   10    4     21.97      0.00
    4   10    4     64.72      0.00
    6   10    4      7.11      0.00
    8   10    4      8.20      0.00
   10   10    4    -60.13      0.00
   -9   11    4    -14.65      0.00
   -7   11    4     -8.84      0.00
   -5   11    4     45.53      0.00
   -3   11    4      8.06      0.00
   -1   11    4    -23.45      0.00
    1   11    4     42.58      0.00
    3   11    4    -43.33      0.00
    5   11    4      8.28      0.00
    7   11    4     39.84      0.00
    9   11    4    -23.65      0.00
   11   11    4     13.89      0.00
  -10   12    4    -61.98      0.00
   -8   12    4      4.71      0.00
   -6   12    4     11.46      0.00
   -4   12    4    -30.78      0.00
   -2   12    4    -24.50      0.00
    0   12    4     -2.57      0.00
    2   12    4    -16.93      0.00
    4   12    4     44.26      0.00
    6   12    4     73.54      0.00
    8   12    4     38.39      0.00
   10   12    4     -6.00      0.00
   12   12    4     37.38      0.00
  -11   13    4     -8.21      0.00
   -9   13    4    -18.88      0.00
   -7   13    4    -36.36      0.00
   -5   13    4    -59.02      0.00
   -3   13    4     -7.24      0.00
   -1   13    4    -34.88      0.00
    1   13    4      7.71      0.00
    3   13    4    -34.37      0.00
    5   13    4     10.61      0.00
    7   13    4     53.81      0.00
    9   13    4     28.13      0.00
   11   13    4    -12.59      0.00
   13   13    4      3.61      0.00
  -10   14    4    -14.39      0.00
   -8   14    4      1.38      0.00
   -6   14    4     41.73      0.00
   -4   14    4     45.22      0.00
   -2   14    4     -2.74      0.00
    0   14    4    -12.62      0.00
    2   14    4     64.24      0.00
    4   14    4    -85.35      0.00
    6   14    4     -2.21      0.00
    8   14    4      7.90      0.00
   10   14    4     21.85      0.00
   -9   15    4    -23.46      0.00
   -7   15    4     23.34      0.00
   -5   15    4    -18.18      0.00
   -3   15    4     -9.23      0.00
   -1   15    4     -1.43      0.00
    1   15    4      1.93      0.00
    3   15    4    -17.59      0.00
    5   15    4     18.85      0.00
    7   15    4    -20.32      0.00
    9   15    4     45.86      0.00
   -8   16    4     24.85      0.00
   -6   16    4    -85.03      0.00
   -4   16    4     88.54      0.00
   -2   16    4     42.92      0.00
    0   16    4    -49.95      0.00
    2   16    4     -8.70      0.00
    4   16    4    -17.25      0.00
    6   16    4     -2.24      0.00
    8   16    4     27.91      0.00
   -7   17    4     82.36      0.00
   -5   17    4    -28.59      0.00
   -3   17    4     14.81      0.00
   -1   17    4     34.72      0.00
    1   17    4    -12.79      0.00
    3   17    4     -7.40      0.00
    5   17    4     30.02      0.00
    7   17    4     65.72      0.00
   -2   18    4     10.74      0.00
    0   18    4      3.30      0.00
    2   18    4    -58.48      0.00
    0    1    5     23.34      0.00
   -1    2    5     75.47      0.00
    1    2    5   -143.33      0.00
   -2    3    5    -69.05      0.00
    0    3    5    -24.92      0.00
    2    3    5   -478.86      0.00
   -3    4    5    -33.64      0.00
   -1    4    5     62.12      0.00
    1    4    5   -107.24      0.00
    3    4    5   -162.07      0.00
   -4    5    5     21.92      0.00
   -2    5    5    -74.37      0.00
    0    5    5   -132.53      0.00
    2    5    5    -56.03      0.00
    4    5    5    -21.95      0.00
   -5    6    5    -22.65      0.00
   -3    6    5    -18.86      0.00
   -1    6    5    -19.44      0.00
    1    6    5      3.69      0.00
    3    6    5    -66.94      0.00
    5    6    5     22.57      0.00
   -6    7    5     74.76      0.00
   -4    7    5    -28.06      0.00
   -2    7    5     11.02      0.00
    0    7    5    -22.26      0.00
    2    7    5    -11.46      0.00
    4    7    5     -8.95      0.00
    6    7    5     28.97      0.00
   -7    8    5    -30.32      0.00
   -5    8    5    -34.72      0.00
   -3    8    5     32.40      0.00
   -1    8    5     10.21      0.00
    1    8    5    -28.90      0.00
    3    8    5    -29.53      0.00
    5    8    5     -6.22      0.00
    7    8    5     -7.48      0.00
   -8    9    5    -27.54      0.00
   -6    9    5    -16.56      0.00
   -4    9    5     26.14      0.00
   -2    9    5    -20.14      0.00
    0    9    5      1.76      0.00
    2    9    5    -39.28      0.00
    4    9    5    -44.91      0.00
    6    9    5     22.33      0.00
    8    9    5    -15.62      0.00
   -9   10    5     12.16      0.00
   -7   10    5    -47.83      0.00
   -5   10    5     -9.43      0.00
   -3   10    5      1.48      0.00
   -1   10    5     40.65      0.00
    1   10    5     -4.66      0.00
    3   10    5     28.85      0.00
    5   10    5    -31.58      0.00
    7   10    5     51.86      0.00
    9   10    5     40.80      0.00
  -10   11    5    -19.45      0.00
   -8   11    5     29.31      0.00
   -6   11    5     37.86      0.00
   -4   11    5     10.90      0.00
   -2   11    5     19.53      0.00
    0   11    5      1.12      0.00
    2   11    5    -18.78      0.00
    4   11    5    -60.67      0.00
    6   11    5     19.90      0.00
    8   11    5    -20.49      0.00
   10   11    5     -9.87      0.00
  -11   12    5    -21.36      0.00
   -9   12    5    -27.07      0.00
   -7   12    5    -31.00      0.00
   -5   12    5     -5.73      0.00
   -3   12    5    -37.97      0.00
   -1   12    5     13.67      0.00
    1   12    5    -29.26      0.00
    3   12    5     36.30      0.00
    5   12    5     30.67      0.00
    7   12    5    -22.61      0.00
    9   12    5    -22.19      0.00
   11   12    5    -22.52      0.00
  -12   13    5     94.82      0.00
  -10   13    5      1.81      0.00
   -8   13    5    -20.26      0.00
   -6   13    5     89.20      0.00
   -4   13    5    -36.58      0.00
   -2   13    5     23.01      0.00
    0   13    5     16.36      0.00
    2   13    5    -46.31      0.00
    4   13    5    -36.06      0.00
    6   13    5     10.84      0.00
    8   13    5      7.99      0.00
   10   13    5     11.01      0.00
   12   13    5     32.24      0.00
  -11   14    5     45.89      0.00
   -9   14    5     37.63      0.00
   -7   14    5      7.54      0.00
   -5   14    5     -5.07      0.00
   -3   14    5     50.65      0.00
   -1   14    5    -17.36      0.00
    1   14    5    -56.19      0.00
    3   14    5     57.91      0.00
    5   14    5    -25.09      0.00
    7   14    5    -62.02      0.00
    9   14    5     32.98      0.00
   11   14    5    -27.38      0.00
  -10   15    5    103.28      0.00
   -8   15    5    -27.07      0.00
   -6   15    5     66.47      0.00
   -4   15    5    -26.00      0.00
   -2   15    5     36.66      0.00
    0   15    5    -27.97      0.00
    2   15    5    -57.97      0.00
    4   15    5     43.96      0.00
    6   15    5    -17.59      0.00
    8   15    5      2.92      0.00
   10   15    5     22.50      0.00
   -7   16    5     45.25      0.00
   -5   16    5      4.06      0.00
   -3   16    5     30.23      0.00
   -1   16    5    -15.62      0.00
    1   16    5    -39.64      0.00
    3   16    5     25.32      0.00
    5   16    5     24.02      0.00
    7   16    5     12.59      0.00
   -6   17    5     -5.11      0.00
   -4   17    5    -52.88      0.00
   -2   17    5     45.16      0.00
    0   17    5     -2.71      0.00
    2   17    5    -15.10      0.00
    4   17    5    -10.72      0.00
    6   17    5    -10.91      0.00
   -3   18    5     19.78      0.00
   -1   18    5    -14.41      0.00
    1   18    5    -16.17      0.00
    3   18    5     12.74      0.00
    1    1    6    -76.86      0.00
    0    2    6     39.47      0.00
    2    2    6    -63.75      0.00
   -1    3    6     96.35      0.00
    1    3    6    115.18      0.00
    3    3    6    109.76      0.00
   -2    4    6    -63.19      0.00
    0    4    6   -135.11      0.00
    2    4    6    202.96      0.00
    4    4    6    -45.15      0.00
   -3    5    6     42.68      0.00
   -1    5    6    -46.61      0.00
    1    5    6    -10.67      0.00
    3    5    6     82.19      0.00
    5    5    6     12.52      0.00
   -4    6    6      8.60      0.00
   -2    6    6     20.45      0.00
    0    6    6     -0.46      0.00
    2    6    6     45.51      0.00
    4    6    6     -6.36      0.00
    6    6    6     56.14      0.00
   -5    7    6      1.62      0.00
   -3    7    6    -40.89      0.00
   -1    7    6     24.62      0.00
    1    7    6     15.41      0.00
    3    7    6     -7.72      0.00
    5    7    6     -5.01      0.00
    7    7    6     -2.33      0.00
   -6    8    6     -5.73      0.00
   -4    8    6    -18.58      0.00
   -2    8    6     15.30      0.00
    0    8    6      7.74      0.00
    2    8    6    -11.29      0.00
    4    8    6     -6.76      0.00
    6    8    6     14.49      0.00
    8    8    6      6.57      0.00
   -7    9    6     18.97      0.00
   -5    9    6    -18.63      0.00
   -3    9    6      7.88      0.00
   -1    9    6    -11.31      0.00
    1    9    6     58.25      0.00
    3    9    6    -24.35      0.00
    5    9    6     -9.83      0.00
    7    9    6    -19.84      0.00
    9    9    6     18.27      0.00
   -8   10    6    -12.65      0.00
   -6   10    6     24.17      0.00
   -4   10    6    -26.40      0.00
   -2   10    6     -9.29      0.00
    0   10    6    -61.72      0.00
    2   10    6    -17.79      0.00
    4   10    6     27.42      0.00
    6   10    6    -45.35      0.00
    8   10    6     12.31      0.00
   10   10    6    -17.59      0.00
   -9   11    6    -27.14      0.00
   -7   11    6    -19.49      0.00
   -5   11    6     41.42      0.00
   -3   11    6    -30.07      0.00
   -1   11    6     28.97      0.00
    1   11    6     35.80      0.00
    3   11    6     15.53      0.00
    5   11    6      9.12      0.00
    7   11    6    -25.32      0.00
    9   11    6     -9.08      0.00
   11   11    6     -8.68      0.00
  -10   12    6      8.04      0.00
   -8   12    6      9.20      0.00
   -6   12    6     55.23      0.00
   -4   12    6     -0.08      0.00
   -2   12    6     30.36      0.00
    0   12    6     28.25      0.00
    2   12    6    -21.17      0.00
    4   12    6    -12.89      0.00
    6   12    6     14.60      0.00
    8   12    6   -101.32      0.00
   10   12    6     33.59      0.00
   12   12    6     31.44      0.00
  -11   13    6      8.23      0.00
   -9   13    6     -3.88      0.00
   -7   13    6     -9.95      0.00
   -5   13    6     27.73      0.00
   -3   13    6    -27.37      0.00
   -1   13    6     -7.13      0.00
    1   13    6     24.89      0.00
    3   13    6    -25.59      0.00
    5   13    6      1.07      0.00
    7   13    6     37.78      0.00
    9   13    6    -22.08      0.00
   11   13    6     54.95      0.00
  -10   14    6     35.37      0.00
   -8   14    6    -20.60      0.00
   -6   14    6     -0.63      0.00
   -4   14    6    -16.22      0.00
   -2   14    6     19.50      0.00
    0   14    6    -16.55      0.00
    2   14    6      3.01      0.00
    4   14    6     18.56      0.00
    6   14    6     31.53      0.00
    8   14    6     36.49      0.00
   10   14    6    -18.90      0.00
   -9   15    6    -16.99      0.00
   -7   15    6      7.07      0.00
   -5   15    6    -15.46      0.00
   -3   15    6    -26.68      0.00
   -1   15    6     -2.46      0.00
    1   15    6     14.21      0.00
    3   15    6    -16.98      0.00
    5   15    6    -65.68      0.00
    7   15    6     55.54      0.00
    9   15    6    -14.34      0.00
   -8   16    6     29.00      0.00
   -6   16    6     19.55      0.00
   -4   16    6    -16.91      0.00
   -2   16    6    -45.66      0.00
    0   16    6     17.91      0.00
    2   16    6     47.54      0.00
    4   16    6     -8.68      0.00
    6   16    6    -12.51      0.00
    8   16    6     -1.75      0.00
   -5   17    6    -37.67      0.00
   -3   17    6     39.05      0.00
   -1   17    6    -29.81      0.00
    1   17    6    -10.90      0.00
    3   17    6     17.98      0.00
    5   17    6     -5.43      0.00
   -2   18    6     98.61      0.00
    0   18    6     16.83      0.00
    2   18    6    -15.95      0.00
    0    1    7     48.76      0.00
   -1    2    7    -45.61      0.00
    1    2    7    -25.10      0.00
   -2    3    7    -19.42      0.00
    0    3    7     15.20      0.00
    2    3    7     49.83      0.00
   -3    4    7     26.31      0.00
   -1    4    7   -191.41      0.00
    1    4    7     15.03      0.00
    3    4    7    -29.32      0.00
   -4    5    7     10.90      0.00
   -2    5    7    -36.30      0.00
    0    5    7     51.60      0.00
    2    5    7   -106.03      0.00
    4    5    7      7.62      0.00
   -5    6    7     38.42      0.00
   -3    6    7    -66.49      0.00
   -1    6    7     -5.54      0.00
    1    6    7      1.36      0.00
    3    6    7    -94.12      0.00
    5    6    7      2.39      0.00
   -6    7    7    -10.41      0.00
   -4    7    7    -26.18      0.00
   -2    7    7     16.28      0.00
    0    7    7    -44.34      0.00
    2    7    7     16.80      0.00
    4    7    7    -77.18      0.00
    6    7    7    -20.96      0.00
   -7    8    7     12.61      0.00
   -5    8    7     19.89      0.00
   -3    8    7    -27.41      0.00
   -1    8    7     51.40      0.00
    1    8    7    -45.11      0.00
    3    8    7     33.80      0.00
    5    8    7    -15.62      0.00
    7    8    7    -50.03      0.00
   -8    9    7     25.11      0.00
   -6    9    7     10.73      0.00
   -4    9    7    -26.41      0.00
   -2    9    7     25.50      0.00
    0    9    7    -13.18      0.00
    2    9    7     -6.08      0.00
    4    9    7    -77.22      0.00
    6    9    7     -5.75      0.00
    8    9    7     -4.40      0.00
   -9   10    7    -26.31      0.00
   -7   10    7     32.73      0.00
   -5   10    7     -4.09      0.00
   -3   10    7    -25.88      0.00
   -1   10    7    -20.07      0.00
    1   10    7     11.51      0.00
    3   10    7     15.48      0.00
    5   10    7    -30.93      0.00
    7   10    7    -25.68      0.00
    9   10    7     16.18      0.00
  -10   11    7     37.86      0.00
   -8   11    7    -23.19      0.00
   -6   11    7     20.16      0.00
   -4   11    7     41.92      0.00
   -2   11    7     23.67      0.00
    0   11    7     29.29      0.00
    2   11    7      8.81      0.00
    4   11    7    -14.64      0.00
    6   11    7     11.64      0.00
    8   11    7     29.51      0.00
   10   11    7    -34.02      0.00
  -11   12    7    -61.61      0.00
   -9   12    7     48.75      0.00
   -7   12    7    -33.83      0.00
   -5   12    7      5.48      0.00
   -3   12    7     -3.21      0.00
   -1   12    7     -3.68      0.00
    1   12    7    -21.96      0.00
    3   12    7     46.43      0.00
    5   12    7    -53.03      0.00
    7   12    7    -15.68      0.00
    9   12    7     -7.82      0.00
   11   12    7     -8.46      0.00
  -12   13    7    -32.92      0.00
  -10   13    7      5.91      0.00
   -8   13    7    -45.29      0.00
   -6   13    7     33.44      0.00
   -4   13    7     -7.99      0.00
   -2   13    7     12.75      0.00
    0   13    7    -15.37      0.00
    2   13    7      2.93      0.00
    4   13    7    -33.05      0.00
    6   13    7     28.17      0.00
    8   13    7     16.45      0.00
   10   13    7    -21.21      0.00
   12   13    7    -20.34      0.00
  -11   14    7    -23.63      0.00
   -9   14    7     -2.26      0.00
   -7   14    7     48.33      0.00
   -5   14    7    -16.03      0.00
   -3   14    7    -57.07      0.00
   -1   14    7     48.58      0.00
    1   14    7    -21.55      0.00
    3   14    7     -1.19      0.00
    5   14    7     -7.60      0.00
    7   14    7    -13.80      0.00
    9   14    7    -33.89      0.00
   11   14    7     71.40      0.00
  -10   15    7    -17.74      0.00
   -8   15    7     -2.29      0.00
   -6   15    7     36.11      0.00
   -4   15    7    -16.77      0.00
   -2   15    7    -13.94      0.00
    0   15    7    -61.48      0.00
    2   15    7    -10.78      0.00
    4   15    7    -38.32      0.00
    6   15    7    -32.18      0.00
    8   15    7     28.48      0.00
   10   15    7    -24.08      0.00
   -7   16    7     46.34      0.00
   -5   16    7     13.80      0.00
   -3   16    7    -14.23      0.00
   -1   16    7     -6.17      0.00
    1   16    7      7.52      0.00
    3   16    7    -62.94      0.00
    5   16    7     25.45      0.00
    7   16    7     25.65      0.00
   -6   17    7     96.50      0.00
   -4   17    7     39.04      0.00
   -2   17    7     18.13      0.00
    0   17    7    -74.36      0.00
    2   17    7     11.90      0.00
    4   17    7     34.09      0.00
    6   17    7    -43.31      0.00
   -1   18    7    -26.93      0.00
    1   18    7     12.42      0.00
    0    0    8    184.45      0.00
    1    1    8     20.22      0.00
    0    2    8     26.29      0.00
    2    2    8      4.56      0.00
   -1    3    8    178.39      0.00
    1    3    8     34.38      0.00
    3    3    8      2.24      0.00
   -2    4    8    -94.13      0.00
    0    4    8    130.70      0.00
    2    4    8    -23.15      0.00
    4    4    8    102.21      0.00
   -3    5    8    -52.86      0.00
   -1    5    8    101.41      0.00
    1    5    8    -99.52      0.00
    3    5    8    147.14      0.00
    5    5    8    -19.68      0.00
   -4    6    8    -45.86      0.00
   -2    6    8      7.06      0.00
    0    6    8      9.55      0.00
    2    6    8    -72.81      0.00
    4    6    8     90.44      0.00
    6    6    8     -6.71      0.00
   -5    7    8     25.88      0.00
   -3    7    8      5.25      0.00
   -1    7    8     -6.59      0.00
    1    7    8     45.57      0.00
    3    7    8     56.29      0.00
    5    7    8     -3.74      0.00
    7    7    8      1.60      0.00
   -6    8    8     22.26      0.00
   -4    8    8      4.31      0.00
   -2    8    8    -42.78      0.00
    0    8    8    -22.77      0.00
    2    8    8      2.34      0.00
    4    8    8     79.11      0.00
    6    8    8    -46.63      0.00
    8    8    8      1.46      0.00
   -7    9    8    -21.39      0.00
   -5    9    8     -0.32      0.00
   -3    9    8     21.06      0.00
   -1    9    8     50.77      0.00
    1    9    8     -4.45      0.00
    3    9    8     16.90      0.00
    5    9    8     -2.80      0.00
    7    9    8     12.85      0.00
    9    9    8     -8.58      0.00
   -8   10    8     42.04      0.00
   -6   10    8     17.32      0.00
   -4   10    8     -3.95      0.00
   -2   10    8    -23.01      0.00
    0   10    8    -26.59      0.00
    2   10    8     26.80      0.00
    4   10    8      4.47      0.00
    6   10    8    -11.89      0.00
    8   10    8      6.93      0.00
   10   10    8     23.20      0.00
   -9   11    8    -58.66      0.00
   -7   11    8     11.51      0.00
   -5   11    8    -36.27      0.00
   -3   11    8      0.32      0.00
   -1   11    8    -25.10      0.00
    1   11    8    -42.76      0.00
    3   11    8     67.87      0.00
    5   11    8     21.25      0.00
    7   11    8     -0.32      0.00
    9   11    8     24.12      0.00
   11   11    8    -42.59      0.00
  -10   12    8     46.84      0.00
   -8   12    8    -28.58      0.00
   -6   12    8      7.42      0.00
   -4   12    8    -58.19      0.00
   -2   12    8     15.50      0.00
    0   12    8     44.48      0.00
    2   12    8      1.41      0.00
    4   12    8     26.00      0.00
    6   12    8     -8.60      0.00
    8   12    8     45.40      0.00
   10   12    8      1.52      0.00
   12   12    8    -12.48      0.00
  -11   13    8      4.98      0.00
   -9   13    8     13.74      0.00
   -7   13    8      2.91      0.00
   -5   13    8     -0.85      0.00
   -3   13    8     27.15      0.00
   -1   13    8     17.14      0.00
    1   13    8     65.14      0.00
    3   13    8    -22.07      0.00
    5   13    8    -29.29      0.00
    7   13    8    -62.14      0.00
    9   13    8    -45.42      0.00
   11   13    8    -46.75      0.00
  -10   14    8     -5.21      0.00
   -8   14    8    -25.61      0.00
   -6   14    8     45.68      0.00
   -4   14    8    -36.08      0.00
   -2   14    8     -6.42      0.00
    0   14    8     19.98      0.00
    2   14    8     52.41      0.00
    4   14    8     19.32      0.00
    6   14    8     20.55      0.00
    8   14    8     22.97      0.00
   10   14    8     -5.64      0.00
   -9   15    8    -38.66      0.00
   -7   15    8     60.59      0.00
   -5   15    8    -10.55      0.00
   -3   15    8     12.99      0.00
   -1   15    8    -16.23      0.00
    1   15    8      1.09      0.00
    3   15    8     -6.47      0.00
    5   15    8     56.10      0.00
    7   15    8    -42.33      0.00
    9   15    8    -81.62      0.00
   -8   16    8     -6.57      0.00
   -6   16    8    -47.93      0.00
   -4   16    8    -38.27      0.00
   -2   16    8     21.05      0.00
    0   16    8     34.15      0.00
    2   16    8     -6.96      0.00
    4   16    8      3.08      0.00
    6   16    8     14.04      0.00
    8   16    8      1.12      0.00
   -5   17    8    -29.09      0.00
   -3   17    8    -57.64      0.00
   -1   17    8    -58.05      0.00
    1   17    8     -6.70      0.00
    3   17    8     79.55      0.00
    5   17    8    -11.21      0.00
    0    1    9     94.94      0.00
   -1    2    9     68.60      0.00
    1    2    9    -27.43      0.00
   -2    3    9    -78.01      0.00
    0    3    9     84.59      0.00
    2    3    9   -149.79      0.00
   -3    4    9    -73.16      0.00
   -1    4    9    -21.07      0.00
    1    4    9     91.07      0.00
    3    4    9    -24.96      0.00
   -4    5    9    -28.56      0.00
   -2    5    9    -57.07      0.00
    0    5    9    -81.68      0.00
    2    5    9    -10.90      0.00
    4    5    9      3.21      0.00
   -5    6    9     51.52      0.00
   -3    6    9    -33.14      0.00
   -1    6    9      1.48      0.00
    1    6    9     20.73      0.00
    3    6    9    -22.30      0.00
    5    6    9     26.33      0.00
   -6    7    9     60.85      0.00
   -4    7    9    -29.25      0.00
   -2    7    9    -15.70      0.00
    0    7    9    -25.69      0.00
    2    7    9    -10.24      0.00
    4    7    9    -59.78      0.00
    6    7    9     14.95      0.00
   -7    8    9     13.91      0.00
   -5    8    9      2.64      0.00
   -3    8    9     37.51      0.00
   -1    8    9     17.51      0.00
    1    8    9    -30.70      0.00
    3    8    9    -58.29      0.00
    5    8    9    -15.90      0.00
    7    8    9    -42.69      0.00
   -8    9    9    -35.54      0.00
   -6    9    9    -20.70      0.00
   -4    9    9     18.80      0.00
   -2    9    9     30.14      0.00
    0    9    9     15.11      0.00
    2    9    9    -67.56      0.00
    4    9    9     12.99      0.00
    6    9    9    -17.25      0.00
    8    9    9     12.39      0.00
   -9   10    9    -15.90      0.00
   -7   10    9      6.11      0.00
   -5   10    9     -6.97      0.00
   -3   10    9    -71.18      0.00
   -1   10    9     48.22      0.00
    1   10    9     12.79      0.00
    3   10    9    -56.73      0.00
    5   10    9    -62.94      0.00
    7   10    9    -24.30      0.00
    9   10    9     23.41      0.00
  -10   11    9    -59.40      0.00
   -8   11    9     -1.13      0.00
   -6   11    9     -4.49      0.00
   -4   11    9     13.85      0.00
   -2   11    9     -7.52      0.00
    0   11    9     -0.83      0.00
    2   11    9      9.83      0.00
    4   11    9     37.41      0.00
    6   11    9    -44.47      0.00
    8   11    9     -2.25      0.00
   10   11    9      0.68      0.00
  -11   12    9      8.96      0.00
   -9   12    9     53.59      0.00
   -7   12    9     -5.40      0.00
   -5   12    9      7.50      0.00
   -3   12    9    -36.13      0.00
   -1   12    9     28.90      0.00
    1   12    9     -2.40      0.00
    3   12    9    -35.78      0.00
    5   12    9     -2.37      0.00
    7   12    9    -27.53      0.00
    9   12    9    -17.92      0.00
   11   12    9      7.24      0.00
  -12   13    9     31.89      0.00
  -10   13    9    -10.91      0.00
   -8   13    9      4.02      0.00
   -6   13    9    -30.80      0.00
   -4   13    9     73.77      0.00
   -2   13    9      0.57      0.00
    0   13    9     10.08      0.00
    2   13    9    -33.71      0.00
    4   13    9     22.36      0.00
    6   13    9    -37.15      0.00
    8   13    9      0.40      0.00
   10   13    9    -15.07      0.00
   12   13    9    -31.68      0.00
  -11   14    9      6.20      0.00
   -9   14    9     30.94      0.00
   -7   14    9     -1.26      0.00
   -5   14    9    -19.87      0.00
   -3   14    9     66.26      0.00
   -1   14    9     -9.12      0.00
    1   14    9    -27.49      0.00
    3   14    9     12.65      0.00
    5   14    9     11.61      0.00
    7   14    9    -37.31      0.00
    9   14    9     59.90      0.00
   11   14    9     48.59      0.00
   -8   15    9     -7.90      0.00
   -6   15    9     21.52      0.00
   -4   15    9     -2.58      0.00
   -2   15    9     -4.99      0.00
    0   15    9     -8.64      0.00
    2   15    9    -61.88      0.00
    4   15    9     20.12      0.00
    6   15    9     17.89      0.00
    8   15    9     56.32      0.00
   -7   16    9      0.80      0.00
   -5   16    9    -44.95      0.00
   -3   16    9    -54.05      0.00
   -1   16    9     38.07      0.00
    1   16    9    -39.13      0.00
    3   16    9    -13.69      0.00
    5   16    9     12.26      0.00
    7   16    9    -13.72      0.00
   -4   17    9      8.27      0.00
   -2   17    9    -13.59      0.00
    0   17    9      8.58      0.00
    2   17    9    -15.72      0.00
    4   17    9    -27.83      0.00
    1    1   10     26.63      0.00
    0    2   10    -92.59      0.00
    2    2   10     26.21      0.00
   -1    3   10    -61.70      0.00
    1    3   10     70.94      0.00
    3    3   10    -26.35      0.00
   -2    4   10      7.57      0.00
    0    4   10     27.26      0.00
    2    4   10     25.91      0.00
    4    4   10    -62.84      0.00
   -3    5   10   -106.64      0.00
   -1    5   10     53.76      0.00
    1    5   10     21.07      0.00
    3    5   10     81.27      0.00
    5    5   10     73.39      0.00
   -4    6   10     19.26      0.00
   -2    6   10    -37.06      0.00
    0    6   10     78.42      0.00
    2    6   10    -32.65      0.00
    4    6   10     69.52      0.00
    6    6   10    -11.47      0.00
   -5    7   10    -20.47      0.00
   -3    7   10    -20.44      0.00
   -1    7   10     93.82      0.00
    1    7   10    -80.79      0.00
    3    7   10     85.19      0.00
    5    7   10    -11.03      0.00
    7    7   10     50.41      0.00
   -6    8   10     32.03      0.00
   -4    8   10      2.04      0.00
   -2    8   10    -17.80      0.00
    0    8   10     34.81      0.00
    2    8   10    -22.94      0.00
    4    8   10     88.31      0.00
    6    8   10     -6.35      0.00
    8    8   10     -9.13      0.00
   -7    9   10     14.01      0.00
   -5    9   10    -11.60      0.00
   -3    9   10     20.82      0.00
   -1    9   10     -9.05      0.00
    1    9   10     29.97      0.00
    3    9   10     18.41      0.00
    5    9   10     28.35      0.00
    7    9   10    -12.04      0.00
    9    9   10     11.73      0.00
   -8   10   10     37.44      0.00
   -6   10   10     18.03      0.00
   -4   10   10     45.14      0.00
   -2   10   10    -17.69      0.00
    0   10   10     14.35      0.00
    2   10   10     30.86      0.00
    4   10   10    -22.87      0.00
    6   10   10    -13.99      0.00
    8   10   10     29.70      0.00
   10   10   10    -16.41      0.00
   -9   11   10     40.09      0.00
   -7   11   10      4.40      0.00
   -5   11   10     69.63      0.00
   -3   11   10     22.69      0.00
   -1   11   10    -29.44      0.00
    1   11   10      3.40      0.00
    3   11   10     10.00      0.00
    5   11   10      0.38      0.00
    7   11   10    -29.97      0.00
    9   11   10    -23.55      0.00
   11   11   10    -53.46      0.00
  -10   12   10    -25.78      0.00
   -8   12   10     11.33      0.00
   -6   12   10     -6.66      0.00
   -4   12   10    -48.17      0.00
   -2   12   10    -25.69      0.00
    0   12   10    -46.37      0.00
    2   12   10      6.63      0.00
    4   12   10      7.14      0.00
    6   12   10    108.13      0.00
    8   12   10      5.42      0.00
   10   12   10     63.26      0.00
   12   12   10     21.87      0.00
  -11   13   10      4.91      0.00
   -9   13   10     12.61      0.00
   -7   13   10     13.40      0.00
   -5   13   10    -14.58      0.00
   -3   13   10      2.87      0.00
   -1   13   10     83.69      0.00
    1   13   10    -24.28      0.00
    3   13   10      6.48      0.00
    5   13   10    -53.29      0.00
    7   13   10      8.30      0.00
    9   13   10    -21.21      0.00
   11   13   10     41.39      0.00
  -10   14   10     41.12      0.00
   -8   14   10     11.86      0.00
   -6   14   10    -86.15      0.00
   -4   14   10     -5.97      0.00
   -2   14   10     -6.06      0.00
    0   14   10     13.25      0.00
    2   14   10     72.30      0.00
    4   14   10    -35.78      0.00
    6   14   10      1.65      0.00
    8   14   10     96.15      0.00
   10   14   10      3.09      0.00
   -9   15   10     -5.65      0.00
   -7   15   10     27.03      0.00
   -5   15   10    -22.26      0.00
   -3   15   10    -16.63      0.00
   -1   15   10     -6.94      0.00
    1   15   10     -6.87      0.00
    3   15   10     42.29      0.00
    5   15   10     27.70      0.00
    7   15   10     34.06      0.00
    9   15   10    -13.64      0.00
   -6   16   10     -5.57      0.00
   -4   16   10    -18.12      0.00
   -2   16   10     15.74      0.00
    0   16   10      1.56      0.00
    2   16   10     51.82      0.00
    4   16   10    -15.28      0.00
    6   16   10     30.70      0.00
   -3   17   10     26.37      0.00
   -1   17   10     -5.91      0.00
    1   17   10     62.87      0.00
    3   17   10     47.98      0.00
    0    1   11   -141.15      0.00
   -1    2   11     41.95      0.00
    1    2   11     19.99      0.00
   -2    3   11     44.27      0.00
    0    3   11    -63.33      0.00
    2    3   11    -29.68      0.00
   -3    4   11    -40.90      0.00
   -1    4   11     35.51      0.00
    1    4   11     25.45      0.00
    3    4   11    -12.27      0.00
   -4    5   11    -93.21      0.00
   -2    5   11    -17.20      0.00
    0    5   11     -6.92      0.00
    2    5   11    -16.10      0.00
    4    5   11     60.31      0.00
   -5    6   11     75.83      0.00
   -3    6   11    -45.18      0.00
   -1    6   11      1.82      0.00
    1    6   11    -49.85      0.00
    3    6   11    -21.08      0.00
    5    6   11    -65.19      0.00
   -6    7   11    -12.58      0.00
   -4    7   11    -10.88      0.00
   -2    7   11     24.38      0.00
    0    7   11    -43.16      0.00
    2    7   11    114.36      0.00
    4    7   11    -93.67      0.00
    6    7   11     38.31      0.00
   -7    8   11     42.80      0.00
   -5    8   11     34.86      0.00
   -3    8   11      8.57      0.00
   -1    8   11     15.43      0.00
    1    8   11      8.83      0.00
    3    8   11    -11.23      0.00
    5    8   11    -70.50      0.00
    7    8   11    -56.77      0.00
   -8    9   11     52.32      0.00
   -6    9   11     38.51      0.00
   -4    9   11     14.25      0.00
   -2    9   11     59.22      0.00
    0    9   11     10.83      0.00
    2    9   11      3.07      0.00
    4    9   11    -57.18      0.00
    6    9   11     48.08      0.00
    8    9   11    -39.21      0.00
   -9   10   11     -0.77      0.00
   -7   10   11     29.95      0.00
   -5   10   11     -5.15      0.00
   -3   10   11     12.69      0.00
   -1   10   11     50.71      0.00
    1   10   11     -2.63      0.00
    3   10   11    -47.24      0.00
    5   10   11    -75.44      0.00
    7   10   11     37.32      0.00
    9   10   11    -10.17      0.00
  -10   11   11    -41.44      0.00
   -8   11   11    -49.46      0.00
   -6   11   11     16.22      0.00
   -4   11   11     -0.04      0.00
   -2   11   11     13.61      0.00
    0   11   11     53.75      0.00
    2   11   11      7.06      0.00
    4   11   11      5.84      0.00
    6   11   11    -14.16      0.00
    8   11   11     24.87      0.00
   10   11   11     -3.17      0.00
  -11   12   11    -36.53      0.00
   -9   12   11      9.07      0.00
   -7   12   11    -31.24      0.00
   -5   12   11    -25.73      0.00
   -3   12   11    -46.70      0.00
   -1   12   11     14.70      0.00
    1   12   11    -13.18      0.00
    3   12   11      4.61      0.00
    5   12   11    -54.67      0.00
    7   12   11     35.27      0.00
    9   12   11      3.68      0.00
   11   12   11    -47.18      0.00
  -10   13   11    -25.64      0.00
   -8   13   11    -31.74      0.00
   -6   13   11     21.05      0.00
   -4   13   11    -48.95      0.00
   -2   13   11     -4.82      0.00
    0   13   11    -16.85      0.00
    2   13   11    -34.97      0.00
    4   13   11     -5.18      0.00
    6   13   11    -22.77      0.00
    8   13   11     -5.66      0.00
   10   13   11    -51.94      0.00
   -9   14   11     26.78      0.00
   -7   14   11     19.98      0.00
   -5   14   11     -5.29      0.00
   -3   14   11    -10.44      0.00
   -1   14   11     57.84      0.00
    1   14   11    -27.37      0.00
    3   14   11    -38.13      0.00
    5   14   11    -10.77      0.00
    7   14   11    -25.41      0.00
    9   14   11    -20.52      0.00
   -8   15   11     -4.01      0.00
   -6   15   11      0.03      0.00
   -4   15   11     26.43      0.00
   -2   15   11    -10.81      0.00
    0   15   11    -26.69      0.00
    2   15   11    -57.65      0.00
    4   15   11     -8.39      0.00
    6   15   11    -25.20      0.00
    8   15   11    -25.87      0.00
   -5   16   11     17.94      0.00
   -3   16   11     -4.59      0.00
   -1   16   11     25.97      0.00
    1   16   11    -34.44      0.00
    3   16   11    -49.25      0.00
    5   16   11    -13.13      0.00
   -2   17   11    -68.80      0.00
    0   17   11    -30.68      0.00
    2   17   11    -36.93      0.00
    0    0   12    -13.17      0.00
    1    1   12    -33.56      0.00
    0    2   12     59.38      0.00
    2    2   12     35.61      0.00
   -1    3   12    -23.07      0.00
    1    3   12     42.88      0.00
    3    3   12     18.63      0.00
   -2    4   12     -9.73      0.00
    0    4   12    -10.82      0.00
    2    4   12      8.44      0.00
    4    4   12     18.84      0.00
   -3    5   12     37.68      0.00
   -1    5   12    -11.83      0.00
    1    5   12    -29.01      0.00
    3    5   12     20.13      0.00
    5    5   12     32.12      0.00
   -4    6   12   -115.54      0.00
   -2    6   12     12.88      0.00
    0    6   12     13.44      0.00
    2    6   12     34.56      0.00
    4    6   12     26.45      0.00
    6    6   12     93.81      0.00
   -5    7   12    -39.38      0.00
   -3    7   12     30.40      0.00
   -1    7   12    -51.61      0.00
    1    7   12     60.12      0.00
    3    7   12     22.53      0.00
    5    7   12     78.07      0.00
    7    7   12    -38.38      0.00
   -6    8   12     44.35      0.00
   -4    8   12    -17.95      0.00
   -2    8   12     13.37      0.00
    0    8   12     39.36      0.00
    2    8   12     -9.81      0.00
    4    8   12    115.26      0.00
    6    8   12      7.39      0.00
    8    8   12     -0.12      0.00
   -7    9   12      4.73      0.00
   -5    9   12    -10.78      0.00
   -3    9   12    -30.77      0.00
   -1    9   12     30.71      0.00
    1    9   12    -28.37      0.00
    3    9   12    -35.95      0.00
    5    9   12    101.01      0.00
    7    9   12    -45.05      0.00
    9    9   12     48.52      0.00
   -8   10   12     21.97      0.00
   -6   10   12    -21.05      0.00
   -4   10   12    -22.43      0.00
   -2   10   12     20.31      0.00
    0   10   12     57.58      0.00
    2   10   12     39.54      0.00
    4   10   12     15.17      0.00
    6   10   12     41.43      0.00
    8   10   12     50.50      0.00
   10   10   12      9.30      0.00
   -9   11   12    -13.57      0.00
   -7   11   12     29.24      0.00
   -5   11   12     32.91      0.00
   -3   11   12    -12.69      0.00
   -1   11   12      1.20      0.00
    1   11   12      8.12      0.00
    3   11   12      9.58      0.00
    5   11   12    -45.52      0.00
    7   11   12     38.38      0.00
    9   11   12     17.52      0.00
   11   11   12    -17.92      0.00
  -10   12   12    -46.76      0.00
   -8   12   12      7.44      0.00
   -6   12   12      7.58      0.00
   -4   12   12     12.85      0.00
   -2   12   12     -5.31      0.00
    0   12   12    -10.11      0.00
    2   12   12    -25.85      0.00
    4   12   12     39.40      0.00
    6   12   12    -11.77      0.00
    8   12   12      6.94      0.00
   10   12   12     -7.67      0.00
   12   12   12     41.51      0.00
  -11   13   12    -16.66      0.00
   -9   13   12    -33.59      0.00
   -7   13   12      2.97      0.00
   -5   13   12     33.92      0.00
   -3   13   12     -0.67      0.00
   -1   13   12    -47.32      0.00
    1   13   12     24.45      0.00
    3   13   12    -28.18      0.00
    5   13   12    -51.74      0.00
    7   13   12     58.39      0.00
    9   13   12     -1.15      0.00
   11   13   12    -34.28      0.00
   -8   14   12    -16.59      0.00
   -6   14   12     53.45      0.00
   -4   14   12     -1.52      0.00
   -2   14   12     -8.39      0.00
    0   14   12     29.16      0.00
    2   14   12     -9.47      0.00
    4   14   12    -31.49      0.00
    6   14   12    -34.87      0.00
    8   14   12    -12.57      0.00
   -7   15   12    -74.21      0.00
   -5   15   12      1.48      0.00
   -3   15   12    -25.00      0.00
   -1   15   12    -13.20      0.00
    1   15   12     42.92      0.00
    3   15   12     18.48      0.00
    5   15   12    -57.35      0.00
    7   15   12     76.28      0.00
   -6   16   12    -25.34      0.00
   -4   16   12    -39.35      0.00
   -2   16   12    -60.43      0.00
    0   16   12    -21.33      0.00
    2   16   12    -41.82      0.00
    4   16   12     38.93      0.00
    6   16   12     10.66      0.00
   -1   17   12     -5.60      0.00
    1   17   12     -1.98      0.00
    0    1   13    -78.55      0.00
   -1    2   13     19.03      0.00
    1    2   13      9.60      0.00
   -2    3   13    -21.56      0.00
    0    3   13     11.21      0.00
    2    3   13    -38.64      0.00
   -3    4   13     10.11      0.00
   -1    4   13     -7.66      0.00
    1    4   13     -2.65      0.00
    3    4   13     22.64      0.00
   -4    5   13     -6.57      0.00
   -2    5   13     22.79      0.00
    0    5   13     46.49      0.00
    2    5   13    -28.96      0.00
    4    5   13     24.51      0.00
   -5    6   13    -54.31      0.00
   -3    6   13    -35.57      0.00
   -1    6   13    -16.15      0.00
    1    6   13      3.71      0.00
    3    6   13    -38.04      0.00
    5    6   13     27.20      0.00
   -6    7   13     51.42      0.00
   -4    7   13      6.12      0.00
   -2    7   13    -29.24      0.00
    0    7   13    -23.01      0.00
    2    7   13    -14.61      0.00
    4    7   13    -59.95      0.00
    6    7   13    -65.40      0.00
   -7    8   13    -19.37      0.00
   -5    8   13    -42.64      0.00
   -3    8   13     25.78      0.00
   -1    8   13     24.74      0.00
    1    8   13    -26.41      0.00
    3    8   13     38.74      0.00
    5    8   13   -122.81      0.00
    7    8   13     -1.71      0.00
   -8    9   13     17.55      0.00
   -6    9   13    -59.82      0.00
   -4    9   13     80.46      0.00
   -2    9   13      3.56      0.00
    0    9   13      7.61      0.00
    2    9   13     60.22      0.00
    4    9   13    -16.46      0.00
    6    9   13    -58.27      0.00
    8    9   13      4.40      0.00
   -9   10   13     75.61      0.00
   -7   10   13     40.86      0.00
   -5   10   13     19.89      0.00
   -3   10   13     -4.01      0.00
   -1   10   13     81.39      0.00
    1   10   13      3.72      0.00
    3   10   13    -16.04      0.00
    5   10   13   -101.11      0.00
    7   10   13      2.08      0.00
    9   10   13    -41.53      0.00
  -10   11   13    -55.03      0.00
   -8   11   13     50.92      0.00
   -6   11   13     22.02      0.00
   -4   11   13     -0.72      0.00
   -2   11   13     24.53      0.00
    0   11   13     61.75      0.00
    2   11   13     45.69      0.00
    4   11   13     32.74      0.00
    6   11   13    -59.16      0.00
    8   11   13     43.74      0.00
   10   11   13    -18.07      0.00
  -11   12   13    -31.44      0.00
   -9   12   13     25.83      0.00
   -7   12   13     38.34      0.00
   -5   12   13     24.50      0.00
   -3   12   13     46.65      0.00
   -1   12   13     61.74      0.00
    1   12   13     40.83      0.00
    3   12   13    -38.85      0.00
    5   12   13    -14.87      0.00
    7   12   13     18.86      0.00
    9   12   13    -54.44      0.00
   11   12   13      8.67      0.00
  -10   13   13    -34.23      0.00
   -8   13   13    -18.32      0.00
   -6   13   13    -35.85      0.00
   -4   13   13    -10.47      0.00
   -2   13   13    -41.28      0.00
    0   13   13     33.77      0.00
    2   13   13    -14.09      0.00
    4   13   13     44.22      0.00
    6   13   13      6.56      0.00
    8   13   13     61.18      0.00
   10   13   13    -34.77      0.00
   -9   14   13    -35.88      0.00
   -7   14   13     48.07      0.00
   -5   14   13    -20.69      0.00
   -3   14   13     42.55      0.00
   -1   14   13    -20.82      0.00
    1   14   13    -28.44      0.00
    3   14   13      3.05      0.00
    5   14   13     29.95      0.00
    7   14   13      1.35      0.00
    9   14   13     -9.68      0.00
   -6   15   13     11.82      0.00
   -4   15   13     -4.75      0.00
   -2   15   13     12.89      0.00
    0   15   13    -29.58      0.00
    2   15   13     -9.33      0.00
    4   15   13     23.54      0.00
    6   15   13     18.40      0.00
   -5   16   13     10.64      0.00
   -3   16   13     -9.88      0.00
   -1   16   13    -38.68      0.00
    1   16   13      0.99      0.00
    3   16   13     12.32      0.00
    5   16   13    -59.33      0.00
    1    1   14    -50.11      0.00
    0    2   14    -42.88      0.00
    2    2   14      8.78      0.00
   -1    3   14     21.41      0.00
    1    3   14     50.38      0.00
    3    3   14    -31.41      0.00
   -2    4   14      0.53      0.00
    0    4   14     24.19      0.00
    2    4   14     66.53      0.00
    4    4   14    -28.99      0.00
   -3    5   14     13.07      0.00
   -1    5   14    -19.67      0.00
    1    5   14    -29.80      0.00
    3    5   14     39.97      0.00
    5    5   14    -14.32      0.00
   -4    6   14     12.53      0.00
   -2    6   14      9.79      0.00
    0    6   14     16.96      0.00
    2    6   14    -24.04      0.00
    4    6   14    -35.37      0.00
    6    6   14     33.79      0.00
   -5    7   14    -63.72      0.00
   -3    7   14    -37.34      0.00
   -1    7   14    -21.47      0.00
    1    7   14     -3.28      0.00
    3    7   14    -37.74      0.00
    5    7   14    -13.24      0.00
    7    7   14     62.13      0.00
   -6    8   14    -75.26      0.00
   -4    8   14      2.13      0.00
   -2    8   14     70.98      0.00
    0    8   14     21.36      0.00
    2    8   14     63.76      0.00
    4    8   14     77.54      0.00
    6    8   14      5.92      0.00
    8    8   14    -36.35      0.00
   -7    9   14     21.34      0.00
   -5    9   14     30.16      0.00
   -3    9   14     32.92      0.00
   -1    9   14    -73.99      0.00
    1    9   14     35.98      0.00
    3    9   14    -60.84      0.00
    5    9   14    149.40      0.00
    7    9   14    -44.61      0.00
    9    9   14    -21.19      0.00
   -8   10   14     -8.37      0.00
   -6   10   14    -35.68      0.00
   -4   10   14     -7.34      0.00
   -2   10   14     47.19      0.00
    0   10   14     24.85      0.00
    2   10   14     -3.69      0.00
    4   10   14     49.71      0.00
    6   10   14   -111.70      0.00
    8   10   14      7.82      0.00
   10   10   14      8.34      0.00
   -9   11   14     -9.20      0.00
   -7   11   14     -1.45      0.00
   -5   11   14     15.44      0.00
   -3   11   14     19.32      0.00
   -1   11   14     49.16      0.00
    1   11   14     50.82      0.00
    3   11   14      0.04      0.00
    5   11   14    101.40      0.00
    7   11   14     23.75      0.00
    9   11   14     36.13      0.00
   11   11   14    -25.69      0.00
  -10   12   14    -33.39      0.00
   -8   12   14     -0.72      0.00
   -6   12   14      2.31      0.00
   -4   12   14    -55.79      0.00
   -2   12   14    -21.77      0.00
    0   12   14     -8.34      0.00
    2   12   14    -25.04      0.00
    4   12   14     15.07      0.00
    6   12   14     28.22      0.00
    8   12   14     -2.54      0.00
   10   12   14     69.96      0.00
   -9   13   14    -50.31      0.00
   -7   13   14    -36.51      0.00
   -5   13   14      4.37      0.00
   -3   13   14     16.79      0.00
   -1   13   14     73.17      0.00
    1   13   14    -37.28      0.00
    3   13   14     53.66      0.00
    5   13   14     27.79      0.00
    7   13   14     70.17      0.00
    9   13   14     18.73      0.00
   -8   14   14     -8.17      0.00
   -6   14   14    -30.93      0.00
   -4   14   14     -4.66      0.00
   -2   14   14      4.57      0.00
    0   14   14    -63.82      0.00
    2   14   14    -21.39      0.00
    4   14   14    -49.66      0.00
    6   14   14     -4.32      0.00
    8   14   14     33.85      0.00
   -7   15   14     -1.59      0.00
   -5   15   14     17.62      0.00
   -3   15   14     43.37      0.00
   -1   15   14     27.90      0.00
    1   15   14     13.57      0.00
    3   15   14      6.19      0.00
    5   15   14    -12.55      0.00
    7   15   14     16.74      0.00
   -4   16   14    -32.20      0.00
   -2   16   14    -19.24      0.00
    0   16   14     48.01      0.00
    2   16   14    -18.39      0.00
    4   16   14    -39.48      0.00
    0    1   15    -78.55      0.00
   -1    2   15    -37.79      0.00
    1    2   15    -15.96      0.00
   -2    3   15     59.72      0.00
    0    3   15    -11.74      0.00
    2    3   15    -23.78      0.00
   -3    4   15    -16.75      0.00
   -1    4   15    -27.31      0.00
    1    4   15     -4.52      0.00
    3    4   15     -4.55      0.00
   -4    5   15    -12.62      0.00
   -2    5   15     44.85      0.00
    0    5   15    -29.90      0.00
    2    5   15     33.12      0.00
    4    5   15      7.99      0.00
   -5    6   15     14.73      0.00
   -3    6   15     -5.59      0.00
   -1    6   15     42.96      0.00
    1    6   15     -8.34      0.00
    3    6   15      1.07      0.00
    5    6   15     -5.03      0.00
   -6    7   15    -23.88      0.00
   -4    7   15     26.57      0.00
   -2    7   15    -27.64      0.00
    0    7   15     15.94      0.00
    2    7   15     19.35      0.00
    4    7   15     16.91      0.00
    6    7   15     18.64      0.00
   -7    8   15     13.98      0.00
   -5    8   15     20.73      0.00
   -3    8   15    -36.60      0.00
   -1    8   15    -14.26      0.00
    1    8   15     -7.28      0.00
    3    8   15    -63.16      0.00
    5    8   15    -59.36      0.00
    7    8   15    -27.81      0.00
   -8    9   15    -26.74      0.00
   -6    9   15     -1.10      0.00
   -4    9   15     82.47      0.00
   -2    9   15    -34.55      0.00
    0    9   15     33.97      0.00
    2    9   15     20.13      0.00
    4    9   15      6.28      0.00
    6    9   15      8.95      0.00
    8    9   15     12.77      0.00
   -9   10   15    -11.64      0.00
   -7   10   15    -33.59      0.00
   -5   10   15    -14.63      0.00
   -3   10   15     67.80      0.00
   -1   10   15     11.00      0.00
    1   10   15      0.77      0.00
    3   10   15    -75.00      0.00
    5   10   15     10.35      0.00
    7   10   15     14.83      0.00
    9   10   15    -18.21      0.00
  -10   11   15      6.77      0.00
   -8   11   15     21.50      0.00
   -6   11   15    -25.19      0.00
   -4   11   15      5.14      0.00
   -2   11   15     20.27      0.00
    0   11   15     51.20      0.00
    2   11   15     -1.27      0.00
    4   11   15     67.41      0.00
    6   11   15     -1.26      0.00
    8   11   15     65.75      0.00
   10   11   15     44.18      0.00
  -11   12   15     39.47      0.00
   -9   12   15     12.15      0.00
   -7   12   15    -22.71      0.00
   -5   12   15     -8.28      0.00
   -3   12   15     33.68      0.00
   -1   12   15     17.27      0.00
    1   12   15     91.33      0.00
    3   12   15    -15.89      0.00
    5   12   15     12.62      0.00
    7   12   15     -8.73      0.00
    9   12   15     20.41      0.00
   11   12   15     -0.57      0.00
   -8   13   15     45.07      0.00
   -6   13   15     -0.53      0.00
   -4   13   15     50.13      0.00
   -2   13   15     34.21      0.00
    0   13   15     48.89      0.00
    2   13   15     44.14      0.00
    4   13   15    -47.07      0.00
    6   13   15     31.31      0.00
    8   13   15      3.89      0.00
   -7   14   15      0.80      0.00
   -5   14   15    -58.19      0.00
   -3   14   15     24.89      0.00
   -1   14   15     -6.81      0.00
    1   14   15     41.31      0.00
    3   14   15    -43.57      0.00
    5   14   15     74.07      0.00
    7   14   15     -8.51      0.00
   -6   15   15     37.14      0.00
   -4   15   15      0.00      0.00
   -2   15   15     88.55      0.00
    0   15   15     37.10      0.00
    2   15   15    -66.73      0.00
    4   15   15    -34.14      0.00
    6   15   15    142.83      0.00
   -3   16   15    -42.49      0.00
   -1   16   15    -44.32      0.00
    1   16   15     51.91      0.00
    3   16   15     68.13      0.00
    0    0   16    -16.36      0.00
    1    1   16     14.64      0.00
    0    2   16    -65.06      0.00
    2    2   16     17.68      0.00
   -1    3   16    -10.14      0.00
    1    3   16    -10.27      0.00
    3    3   16     25.08      0.00
   -2    4   16     21.42      0.00
    0    4   16     18.52      0.00
    2    4   16      0.43      0.00
    4    4   16    -21.64      0.00
   -3    5   16    -25.54      0.00
   -1    5   16     28.88      0.00
    1    5   16      0.23      0.00
    3    5   16     44.06      0.00
    5    5   16    -11.71      0.00
   -4    6   16     38.60      0.00
   -2    6   16     34.21      0.00
    0    6   16     19.94      0.00
    2    6   16     -8.45      0.00
    4    6   16      2.85      0.00
    6    6   16    -31.31      0.00
   -5    7   16     18.01      0.00
   -3    7   16    -12.53      0.00
   -1    7   16    -33.83      0.00
    1    7   16    -51.12      0.00
    3    7   16    -36.13      0.00
    5    7   16    -53.11      0.00
    7    7   16     34.64      0.00
   -6    8   16    -74.16      0.00
   -4    8   16     -6.77      0.00
   -2    8   16     27.25      0.00
    0    8   16     70.87      0.00
    2    8   16    -15.69      0.00
    4    8   16    -30.28      0.00
    6    8   16    -81.06      0.00
    8    8   16     68.92      0.00
   -7    9   16     22.88      0.00
   -5    9   16     -0.09      0.00
   -3    9   16    -19.45      0.00
   -1    9   16    106.41      0.00
    1    9   16    -48.44      0.00
    3    9   16     -3.66      0.00
    5    9   16     15.12      0.00
    7    9   16     89.53      0.00
    9    9   16     38.99      0.00
   -8   10   16     32.45      0.00
   -6   10   16    -44.93      0.00
   -4   10   16    -38.17      0.00
   -2   10   16     48.65      0.00
    0   10   16      2.14      0.00
    2   10   16     -6.65      0.00
    4   10   16    -23.66      0.00
    6   10   16    -14.67      0.00
    8   10   16     20.25      0.00
   10   10   16    -18.27      0.00
   -9   11   16     12.24      0.00
   -7   11   16    -23.93      0.00
   -5   11   16     16.15      0.00
   -3   11   16     62.93      0.00
   -1   11   16     64.75      0.00
    1   11   16     27.47      0.00
    3   11   16    -30.23      0.00
    5   11   16    -23.71      0.00
    7   11   16    -25.18      0.00
    9   11   16     23.32      0.00
   11   11   16      5.81      0.00
  -10   12   16    -14.33      0.00
   -8   12   16      8.39      0.00
   -6   12   16    -44.01      0.00
   -4   12   16    -11.20      0.00
   -2   12   16     19.28      0.00
    0   12   16    -19.50      0.00
    2   12   16     42.57      0.00
    4   12   16    -33.16      0.00
    6   12   16     15.63      0.00
    8   12   16     -8.29      0.00
   10   12   16     24.44      0.00
   -9   13   16     54.64      0.00
   -7   13   16      0.57      0.00
   -5   13   16    -29.53      0.00
   -3   13   16      2.17      0.00
   -1   13   16      1.04      0.00
    1   13   16      3.67      0.00
    3   13   16      5.69      0.00
    5   13   16     73.56      0.00
    7   13   16     -5.58      0.00
    9   13   16      3.57      0.00
   -6   14   16    -36.60      0.00
   -4   14   16     27.22      0.00
   -2   14   16     11.52      0.00
    0   14   16    -54.34      0.00
    2   14   16     56.25      0.00
    4   14   16     39.74      0.00
    6   14   16     42.98      0.00
   -5   15   16     57.69      0.00
   -3   15   16    -48.12      0.00
   -1   15   16     -7.87      0.00
    1   15   16    -63.74      0.00
    3   15   16     18.41      0.00
    5   15   16    -48.61      0.00
    0   16   16    -26.57      0.00
    0    1   17    -12.59      0.00
   -1    2   17    -34.78      0.00
    1    2   17     -3.03      0.00
   -2    3   17     -2.56      0.00
    0    3   17      1.05      0.00
    2    3   17     21.85      0.00
   -3    4   17    -26.91      0.00
   -1    4   17    -11.36      0.00
    1    4   17     -6.89      0.00
    3    4   17    -41.40      0.00
   -4    5   17    -29.54      0.00
   -2    5   17    -32.03      0.00
    0    5   17      9.71      0.00
    2    5   17    -13.47      0.00
    4    5   17     25.07      0.00
   -5    6   17    -42.56      0.00
   -3    6   17    -23.85      0.00
   -1    6   17    -13.41      0.00
    1    6   17     -8.85      0.00
    3    6   17    -57.39      0.00
    5    6   17    -16.28      0.00
   -6    7   17      7.86      0.00
   -4    7   17      0.81      0.00
   -2    7   17     56.68      0.00
    0    7   17    -32.95      0.00
    2    7   17     57.91      0.00
    4    7   17      1.34      0.00
    6    7   17    -29.53      0.00
   -7    8   17     -2.41      0.00
   -5    8   17    -36.19      0.00
   -3    8   17    -39.12      0.00
   -1    8   17     25.91      0.00
    1    8   17    -32.20      0.00
    3    8   17     32.47      0.00
    5    8   17     -2.54      0.00
    7    8   17    -79.65      0.00
   -8    9   17     26.64      0.00
   -6    9   17    -19.95      0.00
   -4    9   17    -22.20      0.00
   -2    9   17     -1.12      0.00
    0    9   17    -25.32      0.00
    2    9   17      5.95      0.00
    4    9   17    -19.18      0.00
    6    9   17    -70.55      0.00
    8    9   17     13.31      0.00
   -9   10   17     31.57      0.00
   -7   10   17     35.33      0.00
   -5   10   17     28.43      0.00
   -3   10   17     23.90      0.00
   -1   10   17    -31.66      0.00
    1   10   17      8.03      0.00
    3   10   17     41.22      0.00
    5   10   17    -98.10      0.00
    7   10   17    -47.29      0.00
    9   10   17    -31.32      0.00
  -10   11   17      1.42      0.00
   -8   11   17     20.77      0.00
   -6   11   17     17.30      0.00
   -4   11   17     29.46      0.00
   -2   11   17      2.57      0.00
    0   11   17    -65.01      0.00
    2   11   17    -37.61      0.00
    4   11   17    -23.60      0.00
    6   11   17     19.93      0.00
    8   11   17      2.80      0.00
   10   11   17     -4.61      0.00
   -9   12   17     43.09      0.00
   -7   12   17    -33.76      0.00
   -5   12   17    -25.92      0.00
   -3   12   17     -7.80      0.00
   -1   12   17     44.86      0.00
    1   12   17    -13.06      0.00
    3   12   17     24.46      0.00
    5   12   17     -2.08      0.00
    7   12   17     30.37      0.00
    9   12   17     -7.09      0.00
   -8   13   17    -32.78      0.00
   -6   13   17      7.18      0.00
   -4   13   17     17.39      0.00
   -2   13   17      8.36      0.00
    0   13   17    -18.89      0.00
    2   13   17      8.64      0.00
    4   13   17     31.49      0.00
    6   13   17      8.41      0.00
    8   13   17     26.12      0.00
   -7   14   17    -25.52      0.00
   -5   14   17     21.16      0.00
   -3   14   17     21.57      0.00
   -1   14   17    -53.55      0.00
    1   14   17     68.22      0.00
    3   14   17     54.51      0.00
    5   14   17     -4.12      0.00
    7   14   17    -19.05      0.00
   -4   15   17     62.82      0.00
   -2   15   17     27.60      0.00
    0   15   17    -43.73      0.00
    2   15   17    -29.20      0.00
    4   15   17    -11.04      0.00
    1    1   18     18.05      0.00
    0    2   18     22.57      0.00
    2    2   18    -19.14      0.00
   -1    3   18     -8.69      0.00
    1    3   18    -15.82      0.00
    3    3   18     -6.77      0.00
   -2    4   18     -2.64      0.00
    0    4   18     21.70      0.00
    2    4   18    -23.75      0.00
    4    4   18     31.56      0.00
   -3    5   18    -39.84      0.00
   -1    5   18    -41.00      0.00
    1    5   18     21.39      0.00
    3    5   18     39.04      0.00
    5    5   18      4.58      0.00
   -4    6   18     -0.31      0.00
   -2    6   18     13.20      0.00
    0    6   18     54.26      0.00
    2    6   18     19.71      0.00
    4    6   18     18.63      0.00
    6    6   18    -28.24      0.00
   -5    7   18      6.78      0.00
   -3    7   18    -24.14      0.00
   -1    7   18      4.49      0.00
    1    7   18     -2.40      0.00
    3    7   18     18.70      0.00
    5    7   18    -10.00      0.00
    7    7   18     61.14      0.00
   -6    8   18     41.75      0.00
   -4    8   18    -27.30      0.00
   -2    8   18     -8.01      0.00
    0    8   18     14.71      0.00
    2    8   18     18.00      0.00
    4    8   18    -18.36      0.00
    6    8   18     -3.99      0.00
    8    8   18    -33.28      0.00
   -7    9   18      9.59      0.00
   -5    9   18     38.77      0.00
   -3    9   18     35.86      0.00
   -1    9   18     38.51      0.00
    1    9   18     -5.40      0.00
    3    9   18     -3.52      0.00
    5    9   18      0.76      0.00
    7    9   18    -59.72      0.00
    9    9   18     -1.80      0.00
   -8   10   18     39.84      0.00
   -6   10   18     19.82      0.00
   -4   10   18    -56.97      0.00
   -2   10   18     16.27      0.00
    0   10   18     10.38      0.00
    2   10   18     54.25      0.00
    4   10   18    -80.50      0.00
    6   10   18     31.66      0.00
    8   10   18     26.72      0.00
   10   10   18    -53.20      0.00
   -9   11   18     22.17      0.00
   -7   11   18     -2.50      0.00
   -5   11   18    -38.08      0.00
   -3   11   18     -8.40      0.00
   -1   11   18    113.57      0.00
    1   11   18    -24.29      0.00
    3   11   18     25.65      0.00
    5   11   18     23.81      0.00
    7   11   18    -61.25      0.00
    9   11   18      2.91      0.00
   -8   12   18     -4.98      0.00
   -6   12   18     12.26      0.00
   -4   12   18      6.59      0.00
   -2   12   18     22.45      0.00
    0   12   18     29.58      0.00
    2   12   18    -35.65      0.00
    4   12   18    -22.26      0.00
    6   12   18    -42.25      0.00
    8   12   18      6.94      0.00
   -7   13   18     -8.62      0.00
   -5   13   18    -48.17      0.00
   -3   13   18    -42.99      0.00
   -1   13   18     20.46      0.00
    1   13   18     36.25      0.00
    3   13   18      1.28      0.00
    5   13   18    -27.99      0.00
    7   13   18     40.22      0.00
   -6   14   18     40.14      0.00
   -4   14   18    -39.38      0.00
   -2   14   18     20.12      0.00
    0   14   18      9.94      0.00
    2   14   18     -0.62      0.00
    4   14   18     26.21      0.00
    6   14   18    106.40      0.00
   -1   15   18    -53.28      0.00
    1   15   18      6.14      0.00
    0    1   19     11.71      0.00
   -1    2   19    -17.14      0.00
    1    2   19     17.16      0.00
   -2    3   19    -63.00      0.00
    0    3   19     49.95      0.00
    2    3   19     27.84      0.00
   -3    4   19     49.55      0.00
   -1    4   19    -44.36      0.00
    1    4   19     40.34      0.00
    3    4   19    -37.88      0.00
   -4    5   19      2.94      0.00
   -2    5   19    -61.83      0.00
    0    5   19     -5.37      0.00
    2    5   19     17.26      0.00
    4    5   19      9.60      0.00
   -5    6   19    -59.30      0.00
   -3    6   19     15.70      0.00
   -1    6   19    -83.77      0.00
    1    6   19     18.62      0.00
    3    6   19    -18.44      0.00
    5    6   19     18.66      0.00
   -6    7   19     11.32      0.00
   -4    7   19    -21.21      0.00
   -2    7   19    -20.72      0.00
    0    7   19    -10.18      0.00
    2    7   19     -8.47      0.00
    4    7   19    -25.90      0.00
    6    7   19      6.49      0.00
   -7    8   19     -2.98      0.00
   -5    8   19     12.53      0.00
   -3    8   19      6.19      0.00
   -1    8   19    -13.36      0.00
    1    8   19    -11.37      0.00
    3    8   19     34.68      0.00
    5    8   19     10.27      0.00
    7    8   19     27.45      0.00
   -8    9   19    -43.59      0.00
   -6    9   19     21.71      0.00
   -4    9   19     -6.30      0.00
   -2    9   19      8.77      0.00
    0    9   19    -38.85      0.00
    2    9   19     62.17      0.00
    4    9   19    -13.48      0.00
    6    9   19     13.63      0.00
    8    9   19     -3.48      0.00
   -9   10   19     64.46      0.00
   -7   10   19     -4.76      0.00
   -5   10   19    -93.24      0.00
   -3   10   19      1.17      0.00
   -1   10   19      3.29      0.00
    1   10   19     26.98      0.00
    3   10   19      4.92      0.00
    5   10   19     -1.42      0.00
    7   10   19     20.04      0.00
    9   10   19    -75.78      0.00
  -10   11   19    -75.31      0.00
   -8   11   19     60.05      0.00
   -6   11   19     43.30      0.00
   -4   11   19     -3.39      0.00
   -2   11   19     22.71      0.00
    0   11   19    -81.32      0.00
    2   11   19     32.69      0.00
    4   11   19     12.23      0.00
    6   11   19    -28.44      0.00
    8   11   19     -5.50      0.00
   10   11   19    -22.82      0.00
   -7   12   19     40.21      0.00
   -5   12   19      6.95      0.00
   -3   12   19    -10.24      0.00
   -1   12   19    -45.04      0.00
    1   12   19    -31.97      0.00
    3   12   19     26.40      0.00
    5   12   19    -31.50      0.00
    7   12   19      9.26      0.00
   -6   13   19     13.29      0.00
   -4   13   19    -19.27      0.00
   -2   13   19     -3.37      0.00
    0   13   19     -2.85      0.00
    2   13   19    -11.87      0.00
    4   13   19    -20.51      0.00
    6   13   19     -4.69      0.00
   -5   14   19     35.16      0.00
   -3   14   19    -39.47      0.00
   -1   14   19    -36.98      0.00
    1   14   19    -26.42      0.00
    3   14   19     41.88      0.00
    5   14   19    -11.78      0.00
    0    0   20     50.65      0.00
    1    1   20     44.37      0.00
    0    2   20     12.99      0.00
    2    2   20     23.61      0.00
   -1    3   20    -15.84      0.00
    1    3   20     44.73      0.00
    3    3   20    -76.99      0.00
   -2    4   20     29.64      0.00
    0    4   20      0.69      0.00
    2    4   20    -81.15      0.00
    4    4   20     11.72      0.00
   -3    5   20      2.02      0.00
   -1    5   20     31.98      0.00
    1    5   20    -61.99      0.00
    3    5   20     47.87      0.00
    5    5   20    134.35      0.00
   -4    6   20     28.89      0.00
   -2    6   20      2.04      0.00
    0    6   20    -18.47      0.00
    2    6   20      1.50      0.00
    4    6   20     36.88      0.00
    6    6   20      1.51      0.00
   -5    7   20    -97.76      0.00
   -3    7   20     11.07      0.00
   -1    7   20     21.57      0.00
    1    7   20    -10.23      0.00
    3    7   20     44.90      0.00
    5    7   20      3.13      0.00
    7    7   20    -48.37      0.00
   -6    8   20     15.15      0.00
   -4    8   20     19.62      0.00
   -2    8   20    -68.45      0.00
    0    8   20     38.63      0.00
    2    8   20     60.70      0.00
    4    8   20      7.09      0.00
    6    8   20     30.58      0.00
    8    8   20     68.72      0.00
   -7    9   20     12.57      0.00
   -5    9   20    -24.38      0.00
   -3    9   20     30.10      0.00
   -1    9   20     20.29      0.00
    1    9   20      9.23      0.00
    3    9   20     15.82      0.00
    5    9   20     36.77      0.00
    7    9   20    -26.83      0.00
    9    9   20     46.14      0.00
   -8   10   20    -22.82      0.00
   -6   10   20     29.48      0.00
   -4   10   20     58.80      0.00
   -2   10   20    -41.55      0.00
    0   10   20      5.59      0.00
    2   10   20      5.46      0.00
    4   10   20     -5.73      0.00
    6   10   20    -10.19      0.00
    8   10   20     39.58      0.00
   10   10   20     11.65      0.00
   -9   11   20     27.79      0.00
   -7   11   20    -37.93      0.00
   -5   11   20    -12.53      0.00
   -3   11   20     -2.56      0.00
   -1   11   20     -3.86      0.00
    1   11   20     19.80      0.00
    3   11   20     27.27      0.00
    5   11   20    -42.80      0.00
    7   11   20     99.46      0.00
    9   11   20    -66.36      0.00
   -6   12   20     10.17      0.00
   -4   12   20     -0.10      0.00
   -2   12   20    -12.49      0.00
    0   12   20      9.62      0.00
    2   12   20     16.01      0.00
    4   12   20    -12.29      0.00
    6   12   20    -16.34      0.00
   -5   13   20     -0.23      0.00
   -3   13   20      5.54      0.00
   -1   13   20    -23.19      0.00
    1   13   20    -49.77      0.00
    3   13   20     37.74      0.00
    5   13   20    -55.41      0.00
   -2   14   20    -66.46      0.00
    0   14   20     68.48      0.00
    2   14   20    -15.74      0.00
    0    1   21     34.37      0.00
   -1    2   21    -35.56      0.00
    1    2   21    -41.33      0.00
   -2    3   21     22.56      0.00
    0    3   21      3.62      0.00
    2    3   21    -46.84      0.00
   -3    4   21      2.97      0.00
   -1    4   21     35.50      0.00
    1    4   21     24.70      0.00
    3    4   21     14.07      0.00
   -4    5   21    -20.08      0.00
   -2    5   21     28.38      0.00
    0    5   21      0.95      0.00
    2    5   21      4.19      0.00
    4    5   21     39.75      0.00
   -5    6   21    -37.77      0.00
   -3    6   21    -40.42      0.00
   -1    6   21      6.23      0.00
    1    6   21    -15.53      0.00
    3    6   21     34.33      0.00
    5    6   21     63.88      0.00
   -6    7   21    -25.93      0.00
   -4    7   21     -7.69      0.00
   -2    7   21    -11.01      0.00
    0    7   21     -3.89      0.00
    2    7   21     36.26      0.00
    4    7   21    -53.83      0.00
    6    7   21    -15.91      0.00
   -7    8   21     21.21      0.00
   -5    8   21    -73.53      0.00
   -3    8   21     -7.70      0.00
   -1    8   21    -40.32      0.00
    1    8   21      2.32      0.00
    3    8   21    -19.58      0.00
    5    8   21     25.14      0.00
    7    8   21    -32.87      0.00
   -8    9   21    -20.45      0.00
   -6    9   21      2.55      0.00
   -4    9   21     30.03      0.00
   -2    9   21     32.16      0.00
    0    9   21    -24.79      0.00
    2    9   21    -60.51      0.00
    4    9   21      2.34      0.00
    6    9   21     -2.81      0.00
    8    9   21    -25.59      0.00
   -9   10   21     19.41      0.00
   -7   10   21     63.42      0.00
   -5   10   21    -19.37      0.00
   -3   10   21     21.93      0.00
   -1   10   21     15.16      0.00
    1   10   21      1.40      0.00
    3   10   21      3.69      0.00
    5   10   21    -76.76      0.00
    7   10   21    -34.85      0.00
    9   10   21     -1.57      0.00
   -8   11   21     -0.30      0.00
   -6   11   21    -45.65      0.00
   -4   11   21    -45.56      0.00
   -2   11   21     10.48      0.00
    0   11   21    -18.98      0.00
    2   11   21     37.03      0.00
    4   11   21    -45.39      0.00
    6   11   21    -17.58      0.00
    8   11   21     49.68      0.00
   -7   12   21    -51.83      0.00
   -5   12   21     41.01      0.00
   -3   12   21    -25.26      0.00
   -1   12   21     15.11      0.00
    1   12   21     32.03      0.00
    3   12   21    -65.98      0.00
    5   12   21    -41.16      0.00
    7   12   21     -5.04      0.00
   -4   13   21     -4.73      0.00
   -2   13   21    -42.31      0.00
    0   13   21     48.96      0.00
    2   13   21     34.11      0.00
    4   13   21    -14.05      0.00
    1    1   22      6.08      0.00
    0    2   22    -15.86      0.00
    2    2   22     22.89      0.00
   -1    3   22     44.15      0.00
    1    3   22     32.55      0.00
    3    3   22      5.00      0.00
   -2    4   22    -32.87      0.00
    0    4   22     47.68      0.00
    2    4   22    -32.05      0.00
    4    4   22    -66.57      0.00
   -3    5   22    -14.98      0.00
   -1    5   22      4.19      0.00
    1    5   22     31.85      0.00
    3    5   22      0.96      0.00
    5    5   22    -16.46      0.00
   -4    6   22     26.89      0.00
   -2    6   22      4.72      0.00
    0    6   22     13.98      0.00
    2    6   22    -14.15      0.00
    4    6   22     95.66      0.00
    6    6   22     15.60      0.00
   -5    7   22     -7.83      0.00
   -3    7   22     12.08      0.00
   -1    7   22     29.44      0.00
    1    7   22    -29.78      0.00
    3    7   22     24.04      0.00
    5    7   22    -11.07      0.00
    7    7   22    -14.34      0.00
   -6    8   22    -29.29      0.00
   -4    8   22    -54.88      0.00
   -2    8   22    -52.98      0.00
    0    8   22     54.23      0.00
    2    8   22     21.67      0.00
    4    8   22     10.35      0.00
    6    8   22    -65.86      0.00
    8    8   22      3.28      0.00
   -7    9   22     60.37      0.00
   -5    9   22     -0.12      0.00
   -3    9   22      0.75      0.00
   -1    9   22     34.45      0.00
    1    9   22     36.75      0.00
    3    9   22     48.24      0.00
    5    9   22    -18.97      0.00
    7    9   22      1.49      0.00
    9    9   22    -24.36      0.00
   -8   10   22    -39.36      0.00
   -6   10   22    -41.27      0.00
   -4   10   22    -15.49      0.00
   -2   10   22    -45.68      0.00
    0   10   22     30.79      0.00
    2   10   22     26.04      0.00
    4   10   22      0.57      0.00
    6   10   22    -21.26      0.00
    8   10   22     -7.76      0.00
   -7   11   22     -8.02      0.00
   -5   11   22     -6.82      0.00
   -3   11   22     -4.26      0.00
   -1   11   22      3.08      0.00
    1   11   22     70.37      0.00
    3   11   22      3.79      0.00
    5   11   22    -19.41      0.00
    7   11   22     -9.92      0.00
   -4   12   22    -26.38      0.00
   -2   12   22    -30.58      0.00
    0   12   22    -23.78      0.00
    2   12   22     -6.01      0.00
    4   12   22    -32.59      0.00
   -3   13   22     78.08      0.00
   -1   13   22    -26.72      0.00
    1   13   22     37.39      0.00
    3   13   22     54.59      0.00
    0    1   23    -14.25      0.00
   -1    2   23    -48.26      0.00
    1    2   23      4.24      0.00
   -2    3   23     -2.96      0.00
    0    3   23    -49.49      0.00
    2    3   23    -41.83      0.00
   -3    4   23     -5.99      0.00
   -1    4   23     -6.90      0.00
    1    4   23     -3.42      0.00
    3    4   23      8.66      0.00
   -4    5   23     33.14      0.00
   -2    5   23     -1.18      0.00
    0    5   23     25.88      0.00
    2    5   23    -14.12      0.00
    4    5   23     37.27      0.00
   -5    6   23     21.97      0.00
   -3    6   23    -28.43      0.00
   -1    6   23    -10.17      0.00
    1    6   23     -2.64      0.00
    3    6   23     76.69      0.00
    5    6   23     54.26      0.00
   -6    7   23    -25.15      0.00
   -4    7   23     -5.58      0.00
   -2    7   23      2.73      0.00
    0    7   23     24.35      0.00
    2    7   23     30.32      0.00
    4    7   23     55.67      0.00
    6    7   23    -13.55      0.00
   -7    8   23    -41.16      0.00
   -5    8   23     40.48      0.00
   -3    8   23    -46.71      0.00
   -1    8   23     -5.91      0.00
    1    8   23     52.82      0.00
    3    8   23     40.64      0.00
    5    8   23    -74.66      0.00
    7    8   23      1.08      0.00
   -8    9   23     27.83      0.00
   -6    9   23    -63.60      0.00
   -4    9   23    -15.17      0.00
   -2    9   23    -21.95      0.00
    0    9   23    -24.14      0.00
    2    9   23     40.79      0.00
    4    9   23     16.31      0.00
    6    9   23     25.57      0.00
    8    9   23     38.89      0.00
   -7   10   23      1.00      0.00
   -5   10   23     36.58      0.00
   -3   10   23      3.58      0.00
   -1   10   23     23.76      0.00
    1   10   23    -10.30      0.00
    3   10   23    -40.50      0.00
    5   10   23     16.65      0.00
    7   10   23    -38.59      0.00
   -6   11   23     23.65      0.00
   -4   11   23     -3.48      0.00
   -2   11   23     35.66      0.00
    0   11   23    -25.20      0.00
    2   11   23    -22.63      0.00
    4   11   23     68.22      0.00
    6   11   23    -59.64      0.00
   -3   12   23    -53.31      0.00
   -1   12   23     12.86      0.00
    1   12   23      0.37      0.00
    3   12   23    -28.67      0.00
    0    0   24     43.29      0.00
    1    1   24     13.70      0.00
    0    2   24    -84.98      0.00
    2    2   24     -3.63      0.00
   -1    3   24     29.38      0.00
    1    3   24      4.32      0.00
    3    3   24    -12.88      0.00
   -2    4   24    -52.35      0.00
    0    4   24     12.65      0.00
    2    4   24    -33.95      0.00
    4    4   24      1.74      0.00
   -3    5   24    -32.54      0.00
   -1    5   24     18.76      0.00
    1    5   24     15.27      0.00
    3    5   24    -17.72      0.00
    5    5   24    -42.57      0.00
   -4    6   24    -19.60      0.00
   -2    6   24    -25.28      0.00
    0    6   24     16.05      0.00
    2    6   24     42.28      0.00
    4    6   24     13.88      0.00
    6    6   24    -17.73      0.00
   -5    7   24     30.40      0.00
   -3    7   24     48.92      0.00
   -1    7   24     35.83      0.00
    1    7   24    -24.09      0.00
    3    7   24     48.92      0.00
    5    7   24     -0.61      0.00
    7    7   24    -11.50      0.00
   -6    8   24      4.09      0.00
   -4    8   24    -20.64      0.00
   -2    8   24    -47.31      0.00
    0    8   24      3.57      0.00
    2    8   24    -52.83      0.00
    4    8   24     53.85      0.00
    6    8   24     -5.16      0.00
    8    8   24    -42.32      0.00
   -7    9   24    -76.32      0.00
   -5    9   24     25.88      0.00
   -3    9   24    -27.94      0.00
   -1    9   24     29.66      0.00
    1    9   24     35.54      0.00
    3    9   24     -0.83      0.00
    5    9   24    -17.54      0.00
    7    9   24     -1.80      0.00
   -6   10   24     20.30      0.00
   -4   10   24     15.50      0.00
   -2   10   24    -54.67      0.00
    0   10   24    -19.56      0.00
    2   10   24    -16.89      0.00
    4   10   24     30.91      0.00
    6   10   24    -50.43      0.00
   -5   11   24     41.31      0.00
   -3   11   24    -21.09      0.00
   -1   11   24    -13.01      0.00
    1   11   24     69.16      0.00
    3   11   24     28.30      0.00
    5   11   24     26.29      0.00
    0   12   24     74.06      0.00
    0    1   25     24.19      0.00
   -1    2   25     49.82      0.00
    1    2   25    -15.36      0.00
   -2    3   25    -28.58      0.00
    0    3   25    -18.45      0.00
    2    3   25    -14.89      0.00
   -3    4   25    -14.87      0.00
   -1    4   25     -5.59      0.00
    1    4   25     15.22      0.00
    3    4   25    -19.70      0.00
   -4    5   25     -8.94      0.00
   -2    5   25     40.31      0.00
    0    5   25    -11.85      0.00
    2    5   25    -12.70      0.00
    4    5   25     -8.96      0.00
   -5    6   25     -9.40      0.00
   -3    6   25     24.12      0.00
   -1    6   25     22.81      0.00
    1    6   25    -25.84      0.00
    3    6   25    -21.82      0.00
    5    6   25    -29.75      0.00
   -6    7   25    -40.12      0.00
   -4    7   25    -28.23      0.00
   -2    7   25     -1.55      0.00
    0    7   25     -8.29      0.00
    2    7   25    -10.82      0.00
    4    7   25     -6.49      0.00
    6    7   25     66.91      0.00
   -7    8   25    -41.54      0.00
   -5    8   25     33.14      0.00
   -3    8   25    -12.99      0.00
   -1    8   25    -15.84      0.00
    1    8   25     12.09      0.00
    3    8   25     -3.57      0.00
    5    8   25    -19.36      0.00
    7    8   25    -29.39      0.00
   -6    9   25    -55.57      0.00
   -4    9   25     36.86      0.00
   -2    9   25      1.83      0.00
    0    9   25    -23.48      0.00
    2    9   25     44.35      0.00
    4    9   25    -69.33      0.00
    6    9   25     20.63      0.00
   -5   10   25     27.06      0.00
   -3   10   25    -59.00      0.00
   -1   10   25     52.26      0.00
    1   10   25    -53.47      0.00
    3   10   25     39.74      0.00
    5   10   25   -108.98      0.00
   -2   11   25     -2.40      0.00
    0   11   25    -66.32      0.00
    2   11   25     49.62      0.00
    1    1   26     99.98      0.00
    0    2   26    -32.43      0.00
    2    2   26     50.88      0.00
   -1    3   26     42.67      0.00
    1    3   26     11.34      0.00
    3    3   26      7.29      0.00
   -2    4   26     26.97      0.00
    0    4   26     23.01      0.00
    2    4   26    -32.64      0.00
    4    4   26    -11.70      0.00
   -3    5   26    -39.33      0.00
   -1    5   26     16.61      0.00
    1    5   26      9.11      0.00
    3    5   26    -56.19      0.00
    5    5   26      4.07      0.00
   -4    6   26    -31.19      0.00
   -2    6   26      1.43      0.00
    0    6   26     37.32      0.00
    2    6   26     18.93      0.00
    4    6   26    -22.31      0.00
    6    6   26    -31.90      0.00
   -5    7   26     32.17      0.00
   -3    7   26      2.52      0.00
   -1    7   26     40.39      0.00
    1    7   26     40.08      0.00
    3    7   26     27.18      0.00
    5    7   26    -49.60      0.00
    7    7   26    -42.64      0.00
   -6    8   26     46.67      0.00
   -4    8   26    -54.68      0.00
   -2    8   26     59.35      0.00
    0    8   26    -46.93      0.00
    2    8   26      8.42      0.00
    4    8   26     -5.83      0.00
    6    8   26    -74.10      0.00
   -5    9   26     -1.81      0.00
   -3    9   26    -16.72      0.00
   -1    9   26     42.78      0.00
    1    9   26     -9.90      0.00
    3    9   26    -45.52      0.00
    5    9   26    141.32      0.00
   -2   10   26    -82.55      0.00
    0   10   26    -26.77      0.00
    2   10   26    -46.90      0.00
    0    1   27    -18.24      0.00
   -1    2   27     -1.58      0.00
    1    2   27     51.94      0.00
   -2    3   27      2.39      0.00
    0    3   27     -6.99      0.00
    2    3   27     88.86      0.00
   -3    4   27     21.43      0.00
   -1    4   27    -35.06      0.00
    1    4   27     45.92      0.00
    3    4   27    -17.34      0.00
   -4    5   27     13.51      0.00
   -2    5   27    -53.25      0.00
    0    5   27     38.53      0.00
    2    5   27     54.00      0.00
    4    5   27     99.09      0.00
   -5    6   27     11.08      0.00
   -3    6   27     42.26      0.00
   -1    6   27     29.93      0.00
    1    6   27     10.46      0.00
    3    6   27      9.68      0.00
    5    6   27     -9.34      0.00
   -6    7   27    -30.56      0.00
   -4    7   27      5.22      0.00
   -2    7   27      1.31      0.00
    0    7   27     46.07      0.00
    2    7   27      4.09      0.00
    4    7   27     -9.38      0.00
    6    7   27     63.55      0.00
   -5    8   27   -107.05      0.00
   -3    8   27     13.05      0.00
   -1    8   27     -7.74      0.00
    1    8   27    -49.21      0.00
    3    8   27    -46.65      0.00
    5    8   27    -48.68      0.00
   -2    9   27    -41.23      0.00
    0    9   27    -28.18      0.00
    2    9   27     11.80      0.00
    0    0   28    157.26      0.00
    1    1   28   -158.11      0.00
    0    2   28     35.67      0.00
    2    2   28     58.34      0.00
   -1    3   28     -3.84      0.00
    1    3   28      2.29      0.00
    3    3   28     36.98      0.00
   -2    4   28     20.22      0.00
    0    4   28     -3.03      0.00
    2    4   28     18.93      0.00
    4    4   28     92.45      0.00
   -3    5   28     27.90      0.00
   -1    5   28    -12.86      0.00
    1    5   28    -18.22      0.00
    3    5   28    -16.95      0.00
    5    5   28    -30.24      0.00
   -4    6   28    -40.86      0.00
   -2    6   28     -3.41      0.00
    0    6   28    -23.01      0.00
    2    6   28     -6.92      0.00
    4    6   28     13.69      0.00
    6    6   28     56.71      0.00
   -5    7   28     90.48      0.00
   -3    7   28    -34.63      0.00
   -1    7   28     74.34      0.00
    1    7   28     50.83      0.00
    3    7   28     34.65      0.00
    5    7   28    -17.95      0.00
   -2    8   28    -45.27      0.00
    0    8   28    -23.39      0.00
    2    8   28     40.19      0.00
    0    1   29    -51.45      0.00
   -1    2   29      8.70      0.00
    1    2   29     -2.08      0.00
   -2    3   29     83.88      0.00
    0    3   29    -24.04      0.00
    2    3   29     -5.77      0.00
   -3    4   29     85.19      0.00
   -1    4   29    -53.36      0.00
    1    4   29     54.93      0.00
    3    4   29    -24.82      0.00
   -4    5   29     80.12      0.00
   -2    5   29      1.03      0.00
    0    5   29    -19.28      0.00
    2    5   29      6.73      0.00
    4    5   29     -3.80      0.00
   -3    6   29    -28.38      0.00
   -1    6   29      7.28      0.00
    1    6   29    -38.27      0.00
    3    6   29    180.82      0.00
   -2    7   29     35.38      0.00
    0    7   29     18.07      0.00
    2    7   29     30.51      0.00
    1    1   30     41.02      0.00
    0    2   30    -11.78      0.00
    2    2   30    -31.86      0.00
   -1    3   30     45.69      0.00
    1    3   30    -25.18      0.00
    3    3   30     -7.96      0.00
   -2    4   30    -37.66      0.00
    0    4   30     46.27      0.00
    2    4   30     37.38      0.00
    4    4   30     49.31      0.00
   -3    5   30    104.58      0.00
   -1    5   30      2.58      0.00
    1    5   30    -17.28      0.00
    3    5   30    -32.89      0.00
    0    1   31    -42.63      0.00
   -1    2   31    -16.70      0.00
    1    2   31    -58.58      0.00
   -2    3   31     22.57      0.00
    0    3   31    -24.65      0.00
    2    3   31     -8.43      0.00
   14   14    0     45.44      0.00
  -14   16    0      4.83      0.00
  -12   16    0     37.14      0.00
  -10   16    0      7.68      0.00
   10   16    0    142.35      0.00
   12   16    0    -13.88      0.00
   14   16    0     29.73      0.00
   16   16    0     13.58      0.00
  -16   18    0     38.93      0.00
  -14   18    0     28.34      0.00
  -12   18    0     15.32      0.00
  -10   18    0     -7.57      0.00
   -8   18    0    -50.97      0.00
   -6   18    0     45.08      0.00
    6   18    0    -56.23      0.00
    8   18    0    -29.97      0.00
   10   18    0     23.93      0.00
   12   18    0     44.02      0.00
   14   18    0    -51.49      0.00
   16   18    0    -12.42      0.00
   18   18    0     -9.93      0.00
  -13   14    1    -25.54      0.00
   13   14    1    -70.40      0.00
  -14   15    1     -2.76      0.00
  -12   15    1    -25.11      0.00
   12   15    1    -27.96      0.00
   14   15    1    -22.36      0.00
  -15   16    1     13.88      0.00
  -13   16    1      6.26      0.00
  -11   16    1     59.64      0.00
   11   16    1    -52.76      0.00
   13   16    1     55.48      0.00
   15   16    1     -4.51      0.00
  -16   17    1     16.20      0.00
  -14   17    1    -12.78      0.00
  -12   17    1      6.31      0.00
  -10   17    1     14.87      0.00
   -8   17    1     37.20      0.00
    8   17    1    -34.93      0.00
   10   17    1    -40.50      0.00
   12   17    1     18.18      0.00
   14   17    1     19.13      0.00
   16   17    1      4.66      0.00
  -17   18    1      6.51      0.00
  -15   18    1      4.61      0.00
  -13   18    1     -0.45      0.00
  -11   18    1      7.73      0.00
   -9   18    1     -7.38      0.00
   -7   18    1    -23.67      0.00
   -5   18    1     13.13      0.00
    5   18    1    -94.97      0.00
    7   18    1     48.01      0.00
    9   18    1     42.06      0.00
   11   18    1     16.45      0.00
   13   18    1    -11.55      0.00
   15   18    1      0.81      0.00
   17   18    1     -0.24      0.00
  -18   19    1     -2.88      0.00
  -16   19    1    -11.66      0.00
  -14   19    1      5.68      0.00
  -12   19    1     29.05      0.00
  -10   19    1      8.30      0.00
   -8   19    1    -23.60      0.00
   -6   19    1    -19.70      0.00
   -4   19    1     50.73      0.00
   -2   19    1    -20.35      0.00
    0   19    1     -8.37      0.00
    2   19    1     11.93      0.00
    4   19    1    -27.58      0.00
    6   19    1    -38.24      0.00
    8   19    1     60.33      0.00
   10   19    1    -29.43      0.00
   12   19    1     24.51      0.00
   14   19    1     -5.81      0.00
   16   19    1      6.25      0.00
   18   19    1      5.73      0.00
   14   14    2     23.17      0.00
  -13   15    2    -33.67      0.00
  -11   15    2    -18.29      0.00
   11   15    2     -5.33      0.00
   13   15    2     59.01      0.00
   15   15    2    -20.67      0.00
  -14   16    2    -13.11      0.00
  -12   16    2     17.64      0.00
  -10   16    2    -28.93      0.00
   10   16    2    -34.06      0.00
   12   16    2     13.22      0.00
   14   16    2     28.38      0.00
   16   16    2    -10.28      0.00
  -15   17    2    -19.82      0.00
  -13   17    2    -26.41      0.00
  -11   17    2     -8.46      0.00
   -9   17    2    -16.42      0.00
    9   17    2    -62.46      0.00
   11   17    2     74.01      0.00
   13   17    2     15.21      0.00
   15   17    2     20.84      0.00
   17   17    2      2.44      0.00
  -16   18    2      2.51      0.00
  -14   18    2    -13.78      0.00
  -12   18    2    -24.18      0.00
  -10   18    2     12.33      0.00
   -8   18    2    -57.72      0.00
   -6   18    2    -32.34      0.00
    6   18    2     15.50      0.00
    8   18    2    -13.14      0.00
   10   18    2    -27.29      0.00
   12   18    2     34.17      0.00
   14   18    2    -16.47      0.00
   16   18    2    -11.96      0.00
   18   18    2      4.54      0.00
  -17   19    2    -10.04      0.00
  -15   19    2     20.74      0.00
  -13   19    2     -5.75      0.00
  -11   19    2      4.85      0.00
   -9   19    2    -24.19      0.00
   -7   19    2     -8.15      0.00
   -5   19    2    -21.94      0.00
   -3   19    2    -14.11      0.00
   -1   19    2    -36.31      0.00
    1   19    2      8.37      0.00
    3   19    2     17.29      0.00
    5   19    2    -11.51      0.00
    7   19    2    -27.46      0.00
    9   19    2     -2.45      0.00
   11   19    2     19.71      0.00
   13   19    2     16.88      0.00
   15   19    2    -14.09      0.00
   17   19    2      3.42      0.00
   19   19    2      2.47      0.00
   -1    2    3    487.21      0.00
    1    2    3  -1108.61      0.00
  -13   14    3    -32.23      0.00
   13   14    3    -85.53      0.00
  -14   15    3    -11.36      0.00
  -12   15    3     37.89      0.00
   12   15    3    -33.14      0.00
   14   15    3    -22.94      0.00
  -15   16    3     -9.78      0.00
  -13   16    3    -12.76      0.00
  -11   16    3    -22.87      0.00
   11   16    3    -72.85      0.00
   13   16    3      8.66      0.00
   15   16    3     -9.87      0.00
  -16   17    3    -23.90      0.00
  -14   17    3      3.07      0.00
  -12   17    3     15.32      0.00
  -10   17    3     33.04      0.00
   -8   17    3    -80.96      0.00
    8   17    3     14.01      0.00
   10   17    3     23.06      0.00
   12   17    3    -49.05      0.00
   14   17    3      7.51      0.00
   16   17    3      2.32      0.00
  -17   18    3     11.20      0.00
  -15   18    3     -7.89      0.00
  -13   18    3      3.02      0.00
  -11   18    3    -37.95      0.00
   -9   18    3      3.60      0.00
   -7   18    3     25.00      0.00
   -5   18    3     15.48      0.00
    5   18    3     52.46      0.00
    7   18    3    -61.81      0.00
    9   18    3     34.24      0.00
   11   18    3    -80.10      0.00
   13   18    3     48.03      0.00
   15   18    3    -12.86      0.00
   17   18    3      6.47      0.00
  -18   19    3      6.43      0.00
  -16   19    3     -2.82      0.00
  -14   19    3      0.35      0.00
  -12   19    3     -8.86      0.00
  -10   19    3     11.16      0.00
   -8   19    3      9.08      0.00
   -6   19    3    -11.89      0.00
   -4   19    3     34.42      0.00
   -2   19    3    -26.20      0.00
    0   19    3      5.33      0.00
    2   19    3     18.17      0.00
    4   19    3    -33.99      0.00
    6   19    3    -13.59      0.00
    8   19    3     -0.05      0.00
   10   19    3     39.35      0.00
   12   19    3    -32.24      0.00
   14   19    3     -0.17      0.00
   16   19    3      4.81      0.00
   18   19    3      6.20      0.00
  -12   14    4     45.85      0.00
   12   14    4   -125.38      0.00
   14   14    4     20.14      0.00
  -13   15    4     42.49      0.00
  -11   15    4    -44.51      0.00
   11   15    4     14.68      0.00
   13   15    4    -29.25      0.00
   15   15    4     15.56      0.00
  -14   16    4     -6.17      0.00
  -12   16    4      4.49      0.00
  -10   16    4     35.81      0.00
   10   16    4     -7.62      0.00
   12   16    4    -10.78      0.00
   14   16    4     22.36      0.00
   16   16    4    -14.06      0.00
  -15   17    4     -7.69      0.00
  -13   17    4     19.99      0.00
  -11   17    4      7.26      0.00
   -9   17    4    -69.96      0.00
    9   17    4     41.54      0.00
   11   17    4    -60.07      0.00
   13   17    4      1.23      0.00
   15   17    4     32.28      0.00
   17   17    4     -3.65      0.00
  -16   18    4      1.29      0.00
  -14   18    4    -15.42      0.00
  -12   18    4     10.34      0.00
  -10   18    4    -35.33      0.00
   -8   18    4    -31.61      0.00
   -6   18    4      5.37      0.00
   -4   18    4     24.82      0.00
    4   18    4     82.73      0.00
    6   18    4     62.06      0.00
    8   18    4    -11.32      0.00
   10   18    4    -13.92      0.00
   12   18    4     16.46      0.00
   14   18    4     15.24      0.00
   16   18    4    -14.90      0.00
   18   18    4     -0.53      0.00
  -17   19    4    -19.49      0.00
  -15   19    4    -11.18      0.00
  -13   19    4    -22.25      0.00
  -11   19    4     23.80      0.00
   -9   19    4    -56.37      0.00
   -7   19    4    -41.81      0.00
   -5   19    4     42.19      0.00
   -3   19    4    -76.22      0.00
   -1   19    4    -62.40      0.00
    1   19    4     43.01      0.00
    3   19    4    -18.73      0.00
    5   19    4     16.60      0.00
    7   19    4     44.66      0.00
    9   19    4    -31.45      0.00
   11   19    4      0.89      0.00
   13   19    4      5.53      0.00
   15   19    4     -3.43      0.00
   17   19    4     -2.60      0.00
   19   19    4      2.21      0.00
  -13   14    5    -33.66      0.00
   13   14    5    -16.00      0.00
  -14   15    5     33.77      0.00
  -12   15    5     16.91      0.00
   12   15    5      2.56      0.00
   14   15    5    -56.83      0.00
  -15   16    5    -27.62      0.00
  -13   16    5      8.98      0.00
  -11   16    5     24.23      0.00
   -9   16    5    -23.57      0.00
    9   16    5    -36.39      0.00
   11   16    5     16.45      0.00
   13   16    5      6.55      0.00
   15   16    5    -37.55      0.00
  -16   17    5    -19.05      0.00
  -14   17    5     -0.13      0.00
  -12   17    5    -16.62      0.00
  -10   17    5     21.98      0.00
   -8   17    5     60.94      0.00
    8   17    5     37.13      0.00
   10   17    5     70.76      0.00
   12   17    5    -88.34      0.00
   14   17    5     24.02      0.00
   16   17    5    -27.64      0.00
  -17   18    5    -24.17      0.00
  -15   18    5     -0.58      0.00
  -13   18    5    -24.68      0.00
  -11   18    5     24.94      0.00
   -9   18    5    -51.43      0.00
   -7   18    5    -21.14      0.00
   -5   18    5     -1.72      0.00
    5   18    5      8.67      0.00
    7   18    5      8.29      0.00
    9   18    5     17.63      0.00
   11   18    5     28.49      0.00
   13   18    5    -26.51      0.00
   15   18    5    -16.16      0.00
   17   18    5     12.07      0.00
  -18   19    5      8.33      0.00
  -16   19    5    -15.53      0.00
  -14   19    5    -12.82      0.00
  -12   19    5      7.71      0.00
  -10   19    5    -10.20      0.00
   -8   19    5     -7.76      0.00
   -6   19    5     68.11      0.00
   -4   19    5    -28.04      0.00
   -2   19    5     48.35      0.00
    0   19    5      6.07      0.00
    2   19    5    -18.96      0.00
    4   19    5     35.19      0.00
    6   19    5    -27.68      0.00
    8   19    5     21.30      0.00
   10   19    5      4.28      0.00
   12   19    5    -42.07      0.00
   14   19    5      4.92      0.00
   16   19    5    -19.41      0.00
   18   19    5      2.82      0.00
   13   13    6     -1.28      0.00
  -12   14    6    -64.40      0.00
   12   14    6     49.74      0.00
   14   14    6     24.33      0.00
  -13   15    6     -5.87      0.00
  -11   15    6     26.66      0.00
   11   15    6    -13.62      0.00
   13   15    6    -57.13      0.00
   15   15    6     21.50      0.00
  -14   16    6     21.17      0.00
  -12   16    6    -11.02      0.00
  -10   16    6    -76.43      0.00
   10   16    6     68.68      0.00
   12   16    6    -16.89      0.00
   14   16    6     36.38      0.00
   16   16    6     -6.23      0.00
  -15   17    6    -15.57      0.00
  -13   17    6     -8.51      0.00
  -11   17    6    -14.36      0.00
   -9   17    6     49.73      0.00
   -7   17    6    -26.31      0.00
    7   17    6    -20.39      0.00
    9   17    6     13.96      0.00
   11   17    6      8.01      0.00
   13   17    6     12.22      0.00
   15   17    6     24.55      0.00
   17   17    6     -3.17      0.00
  -16   18    6      0.52      0.00
  -14   18    6     34.85      0.00
  -12   18    6      1.53      0.00
  -10   18    6    -47.96      0.00
   -8   18    6     62.92      0.00
   -6   18    6     -1.39      0.00
   -4   18    6     14.01      0.00
    4   18    6     13.76      0.00
    6   18    6     -2.38      0.00
    8   18    6     47.46      0.00
   10   18    6    -12.36      0.00
   12   18    6     24.11      0.00
   14   18    6    -16.68      0.00
   16   18    6      4.46      0.00
   18   18    6     -8.83      0.00
  -17   19    6      1.98      0.00
  -15   19    6     -4.07      0.00
  -13   19    6     -0.03      0.00
  -11   19    6    -11.84      0.00
   -9   19    6    -66.26      0.00
   -7   19    6     56.59      0.00
   -5   19    6    -38.15      0.00
   -3   19    6     37.70      0.00
   -1   19    6     41.35      0.00
    1   19    6    -26.08      0.00
    3   19    6     58.51      0.00
    5   19    6     28.19      0.00
    7   19    6      0.69      0.00
    9   19    6     14.39      0.00
   11   19    6    -28.04      0.00
   13   19    6     34.06      0.00
   15   19    6      1.29      0.00
   17   19    6     -5.74      0.00
   19   19    6     -0.39      0.00
  -13   14    7    -32.23      0.00
   13   14    7    -26.42      0.00
  -14   15    7     15.15      0.00
  -12   15    7     41.93      0.00
   12   15    7    -43.75      0.00
   14   15    7     15.91      0.00
  -15   16    7     12.40      0.00
  -13   16    7     -3.65      0.00
  -11   16    7     31.96      0.00
   -9   16    7     51.35      0.00
    9   16    7   -161.44      0.00
   11   16    7     73.75      0.00
   13   16    7     -0.14      0.00
   15   16    7     -0.99      0.00
  -16   17    7      4.10      0.00
  -14   17    7     -3.80      0.00
  -12   17    7     45.03      0.00
  -10   17    7     -5.20      0.00
   -8   17    7    -35.80      0.00
    8   17    7     -0.39      0.00
   10   17    7    -57.59      0.00
   12   17    7     16.78      0.00
   14   17    7     34.58      0.00
   16   17    7    -25.63      0.00
  -17   18    7     -5.28      0.00
  -15   18    7     25.03      0.00
  -13   18    7    -17.16      0.00
  -11   18    7      1.46      0.00
   -9   18    7     51.61      0.00
   -7   18    7      7.74      0.00
   -5   18    7    -32.34      0.00
   -3   18    7     -7.12      0.00
    3   18    7    -20.74      0.00
    5   18    7      7.46      0.00
    7   18    7    -12.87      0.00
    9   18    7    -28.19      0.00
   11   18    7     51.85      0.00
   13   18    7     -9.42      0.00
   15   18    7     19.43      0.00
   17   18    7      0.45      0.00
  -18   19    7     -8.30      0.00
  -16   19    7     -4.21      0.00
  -14   19    7     -5.41      0.00
  -12   19    7      4.70      0.00
  -10   19    7    -35.12      0.00
   -8   19    7     24.69      0.00
   -6   19    7     -8.25      0.00
   -4   19    7     20.59      0.00
   -2   19    7    -33.32      0.00
    0   19    7    -47.62      0.00
    2   19    7     28.65      0.00
    4   19    7     -2.09      0.00
    6   19    7     -4.12      0.00
    8   19    7     17.41      0.00
   10   19    7     -3.24      0.00
   12   19    7      1.25      0.00
   14   19    7      3.86      0.00
   16   19    7    -22.39      0.00
   18   19    7      8.32      0.00
   13   13    8    -17.38      0.00
  -12   14    8     31.63      0.00
   12   14    8     40.29      0.00
   14   14    8     19.28      0.00
  -13   15    8     38.76      0.00
  -11   15    8    -18.62      0.00
   11   15    8      9.61      0.00
   13   15    8    -34.59      0.00
   15   15    8     44.00      0.00
  -14   16    8      5.06      0.00
  -12   16    8     37.80      0.00
  -10   16    8     51.23      0.00
   10   16    8    -20.43      0.00
   12   16    8     -3.20      0.00
   14   16    8    -36.77      0.00
   16   16    8     -1.31      0.00
  -15   17    8     11.80      0.00
  -13   17    8     -2.24      0.00
  -11   17    8    -35.84      0.00
   -9   17    8    -43.75      0.00
   -7   17    8     70.88      0.00
    7   17    8    -10.31      0.00
    9   17    8     11.51      0.00
   11   17    8     -8.47      0.00
   13   17    8     -1.63      0.00
   15   17    8     27.28      0.00
   17   17    8     23.21      0.00
  -16   18    8    -29.92      0.00
  -14   18    8      6.30      0.00
  -12   18    8     17.92      0.00
  -10   18    8     50.42      0.00
   -8   18    8     -3.83      0.00
   -6   18    8    -34.97      0.00
   -4   18    8     -8.87      0.00
   -2   18    8    -31.57      0.00
    0   18    8     -3.16      0.00
    2   18    8    -23.02      0.00
    4   18    8    -18.51      0.00
    6   18    8     26.16      0.00
    8   18    8    -35.86      0.00
   10   18    8     33.48      0.00
   12   18    8    -15.56      0.00
   14   18    8     10.92      0.00
   16   18    8      5.97      0.00
   18   18    8     -7.16      0.00
  -17   19    8      6.19      0.00
  -15   19    8      0.09      0.00
  -13   19    8     16.36      0.00
  -11   19    8    -35.31      0.00
   -9   19    8     24.72      0.00
   -7   19    8     19.44      0.00
   -5   19    8      4.06      0.00
   -3   19    8     55.25      0.00
   -1   19    8     31.85      0.00
    1   19    8      4.97      0.00
    3   19    8      9.65      0.00
    5   19    8     15.31      0.00
    7   19    8     -3.46      0.00
    9   19    8      1.30      0.00
   11   19    8    -21.40      0.00
   13   19    8     54.36      0.00
   15   19    8    -37.16      0.00
   17   19    8     29.34      0.00
   19   19    8      1.86      0.00
  -13   14    9    -35.94      0.00
   13   14    9    -62.72      0.00
  -14   15    9     -3.80      0.00
  -12   15    9     -8.94      0.00
  -10   15    9    -14.88      0.00
   10   15    9     51.11      0.00
   12   15    9    -17.11      0.00
   14   15    9    -35.00      0.00
  -15   16    9    -37.93      0.00
  -13   16    9     33.60      0.00
  -11   16    9    -23.87      0.00
   -9   16    9     73.32      0.00
    9   16    9     45.44      0.00
   11   16    9      7.07      0.00
   13   16    9    -39.95      0.00
   15   16    9     -5.21      0.00
  -16   17    9    -13.30      0.00
  -14   17    9     -0.74      0.00
  -12   17    9    -11.91      0.00
  -10   17    9     13.11      0.00
   -8   17    9    104.15      0.00
   -6   17    9     17.30      0.00
    6   17    9     45.82      0.00
    8   17    9     -4.88      0.00
   10   17    9    -46.38      0.00
   12   17    9    -10.83      0.00
   14   17    9     -3.23      0.00
   16   17    9     -5.20      0.00
  -17   18    9     -6.02      0.00
  -15   18    9    -15.55      0.00
  -13   18    9     26.02      0.00
  -11   18    9     16.92      0.00
   -9   18    9      3.24      0.00
   -7   18    9     -0.52      0.00
   -5   18    9     38.00      0.00
   -3   18    9     16.20      0.00
   -1   18    9     98.63      0.00
    1   18    9    -16.21      0.00
    3   18    9    -19.60      0.00
    5   18    9      0.53      0.00
    7   18    9    -51.14      0.00
    9   18    9      5.94      0.00
   11   18    9      1.67      0.00
   13   18    9     15.20      0.00
   15   18    9     33.08      0.00
   17   18    9     -9.22      0.00
  -18   19    9      0.82      0.00
  -16   19    9     20.43      0.00
  -14   19    9    -16.04      0.00
  -12   19    9     -2.08      0.00
  -10   19    9     21.93      0.00
   -8   19    9     41.56      0.00
   -6   19    9      3.09      0.00
   -4   19    9     49.63      0.00
   -2   19    9    -43.06      0.00
    0   19    9    -15.25      0.00
    2   19    9     24.94      0.00
    4   19    9    -52.25      0.00
    6   19    9      2.99      0.00
    8   19    9    -23.19      0.00
   10   19    9    -13.47      0.00
   12   19    9     18.73      0.00
   14   19    9    -23.55      0.00
   16   19    9     10.09      0.00
   18   19    9      3.17      0.00
   13   13   10    -71.69      0.00
  -12   14   10    -24.58      0.00
   12   14   10     62.15      0.00
   14   14   10    -26.93      0.00
  -13   15   10     38.76      0.00
  -11   15   10    -32.97      0.00
   11   15   10      0.93      0.00
   13   15   10     12.33      0.00
   15   15   10    -12.90      0.00
  -14   16   10     21.02      0.00
  -12   16   10      8.13      0.00
  -10   16   10    -33.98      0.00
   -8   16   10     48.14      0.00
    8   16   10    -70.53      0.00
   10   16   10    -11.78      0.00
   12   16   10     10.63      0.00
   14   16   10    -26.62      0.00
   16   16   10     34.79      0.00
  -15   17   10    -23.65      0.00
  -13   17   10     20.70      0.00
  -11   17   10     11.23      0.00
   -9   17   10     23.30      0.00
   -7   17   10    -32.61      0.00
   -5   17   10    -39.72      0.00
    5   17   10     29.74      0.00
    7   17   10     26.02      0.00
    9   17   10    -58.70      0.00
   11   17   10     11.81      0.00
   13   17   10     -7.61      0.00
   15   17   10     -4.47      0.00
   17   17   10      7.47      0.00
  -16   18   10    -12.86      0.00
  -14   18   10     11.07      0.00
  -12   18   10    -32.21      0.00
  -10   18   10     11.89      0.00
   -8   18   10     10.53      0.00
   -6   18   10    -16.45      0.00
   -4   18   10    -65.28      0.00
   -2   18   10    -24.44      0.00
    0   18   10    -43.55      0.00
    2   18   10     33.55      0.00
    4   18   10      1.57      0.00
    6   18   10     20.25      0.00
    8   18   10    -42.43      0.00
   10   18   10     25.53      0.00
   12   18   10     -9.32      0.00
   14   18   10     -2.20      0.00
   16   18   10      4.36      0.00
   18   18   10     -1.13      0.00
  -17   19   10     -5.87      0.00
  -15   19   10    -19.09      0.00
  -13   19   10     15.27      0.00
  -11   19   10     20.81      0.00
   -9   19   10     15.93      0.00
   -7   19   10     10.78      0.00
   -5   19   10    -22.72      0.00
   -3   19   10     -7.05      0.00
   -1   19   10    -14.32      0.00
    1   19   10      3.16      0.00
    3   19   10     34.99      0.00
    5   19   10     20.46      0.00
    7   19   10     12.66      0.00
    9   19   10    -39.99      0.00
   11   19   10     21.09      0.00
   13   19   10     -8.21      0.00
   15   19   10     -2.17      0.00
   17   19   10      1.14      0.00
   19   19   10      3.61      0.00
  -12   13   11     94.38      0.00
   12   13   11     40.08      0.00
  -13   14   11     -6.92      0.00
  -11   14   11    -41.18      0.00
   11   14   11      3.20      0.00
   13   14   11     67.61      0.00
  -14   15   11    -27.02      0.00
  -12   15   11      1.08      0.00
  -10   15   11    -43.06      0.00
   10   15   11    104.73      0.00
   12   15   11     18.55      0.00
   14   15   11    -33.50      0.00
  -15   16   11     17.29      0.00
  -13   16   11    -26.68      0.00
  -11   16   11    -18.25      0.00
   -9   16   11     22.01      0.00
   -7   16   11    -38.29      0.00
    7   16   11     44.21      0.00
    9   16   11     65.49      0.00
   11   16   11     59.91      0.00
   13   16   11    -35.43      0.00
   15   16   11     -6.59      0.00
  -16   17   11     -6.36      0.00
  -14   17   11      2.75      0.00
  -12   17   11    -20.03      0.00
  -10   17   11     12.41      0.00
   -8   17   11     29.21      0.00
   -6   17   11    -27.33      0.00
   -4   17   11    -14.33      0.00
    4   17   11     64.69      0.00
    6   17   11      4.92      0.00
    8   17   11      8.92      0.00
   10   17   11     54.06      0.00
   12   17   11    -13.77      0.00
   14   17   11    -29.85      0.00
   16   17   11    -19.01      0.00
  -17   18   11    -20.10      0.00
  -15   18   11      8.86      0.00
  -13   18   11     -6.21      0.00
  -11   18   11      0.23      0.00
   -9   18   11     70.91      0.00
   -7   18   11    -16.88      0.00
   -5   18   11    -28.79      0.00
   -3   18   11      4.00      0.00
   -1   18   11     14.91      0.00
    1   18   11    -59.08      0.00
    3   18   11     68.15      0.00
    5   18   11     23.91      0.00
    7   18   11    -34.00      0.00
    9   18   11     61.09      0.00
   11   18   11    -20.30      0.00
   13   18   11      9.33      0.00
   15   18   11      1.82      0.00
   17   18   11      2.88      0.00
  -18   19   11     -9.70      0.00
  -16   19   11     -8.64      0.00
  -14   19   11     14.87      0.00
  -12   19   11    -14.49      0.00
  -10   19   11     -4.56      0.00
   -8   19   11     27.00      0.00
   -6   19   11      8.59      0.00
   -4   19   11      4.76      0.00
   -2   19   11     30.51      0.00
    0   19   11     54.33      0.00
    2   19   11    -10.40      0.00
    4   19   11    -23.71      0.00
    6   19   11     -1.61      0.00
    8   19   11      8.41      0.00
   10   19   11     26.65      0.00
   12   19   11     -8.98      0.00
   14   19   11     -3.11      0.00
   16   19   11     15.35      0.00
   18   19   11     -3.80      0.00
   13   13   12     13.32      0.00
  -12   14   12    -59.45      0.00
  -10   14   12     -9.29      0.00
   10   14   12    -27.25      0.00
   12   14   12     85.01      0.00
   14   14   12     -9.65      0.00
  -13   15   12    -11.83      0.00
  -11   15   12     27.57      0.00
   -9   15   12     19.88      0.00
    9   15   12     91.40      0.00
   11   15   12     -0.53      0.00
   13   15   12     -0.61      0.00
   15   15   12     -4.76      0.00
  -14   16   12      2.25      0.00
  -12   16   12    -23.17      0.00
  -10   16   12     -0.19      0.00
   -8   16   12     45.75      0.00
    8   16   12     26.29      0.00
   10   16   12    -46.39      0.00
   12   16   12    -26.95      0.00
   14   16   12     15.65      0.00
   16   16   12      2.93      0.00
  -15   17   12     -2.09      0.00
  -13   17   12      2.44      0.00
  -11   17   12     23.17      0.00
   -9   17   12     -9.02      0.00
   -7   17   12     35.28      0.00
   -5   17   12     -6.83      0.00
   -3   17   12     30.96      0.00
    3   17   12     66.67      0.00
    5   17   12     15.92      0.00
    7   17   12    -15.26      0.00
    9   17   12      4.65      0.00
   11   17   12    -27.86      0.00
   13   17   12     -7.32      0.00
   15   17   12    -11.24      0.00
   17   17   12     13.88      0.00
  -16   18   12     -8.73      0.00
  -14   18   12     -0.22      0.00
  -12   18   12      6.96      0.00
  -10   18   12     19.50      0.00
   -8   18   12    -18.93      0.00
   -6   18   12    -36.37      0.00
   -4   18   12    -48.61      0.00
   -2   18   12      9.01      0.00
    0   18   12      1.82      0.00
    2   18   12     10.74      0.00
    4   18   12     -1.87      0.00
    6   18   12     16.38      0.00
    8   18   12     35.22      0.00
   10   18   12    -68.37      0.00
   12   18   12    -14.51      0.00
   14   18   12     29.49      0.00
   16   18   12      4.16      0.00
   18   18   12    -16.61      0.00
  -17   19   12      1.76      0.00
  -15   19   12      0.50      0.00
  -13   19   12     -9.24      0.00
  -11   19   12      4.71      0.00
   -9   19   12     41.06      0.00
   -7   19   12    -12.50      0.00
   -5   19   12    -18.17      0.00
   -3   19   12     18.61      0.00
   -1   19   12    -28.79      0.00
    1   19   12    -11.33      0.00
    3   19   12      5.09      0.00
    5   19   12     34.00      0.00
    7   19   12      8.31      0.00
    9   19   12    -29.67      0.00
   11   19   12      7.69      0.00
   13   19   12     -8.56      0.00
   15   19   12     -2.06      0.00
   17   19   12    -18.17      0.00
   19   19   12     13.37      0.00
  -12   13   13      5.19      0.00
   12   13   13    -86.62      0.00
  -13   14   13     34.32      0.00
  -11   14   13     38.34      0.00
   11   14   13    -78.42      0.00
   13   14   13      8.41      0.00
  -14   15   13    -33.33      0.00
  -12   15   13    -27.96      0.00
  -10   15   13    -16.37      0.00
   -8   15   13     20.19      0.00
    8   15   13     36.49      0.00
   10   15   13     -0.14      0.00
   12   15   13     -7.61      0.00
   14   15   13     36.90      0.00
  -15   16   13     -1.82      0.00
  -13   16   13    -29.16      0.00
  -11   16   13    -29.18      0.00
   -9   16   13     -9.74      0.00
   -7   16   13      1.54      0.00
    7   16   13    -25.59      0.00
    9   16   13     19.84      0.00
   11   16   13     44.25      0.00
   13   16   13     -6.84      0.00
   15   16   13      8.62      0.00
  -16   17   13     22.35      0.00
  -14   17   13    -19.82      0.00
  -12   17   13    -31.89      0.00
  -10   17   13     14.30      0.00
   -8   17   13    -13.18      0.00
   -6   17   13     37.41      0.00
   -4   17   13     -7.14      0.00
   -2   17   13     78.07      0.00
    0   17   13     12.15      0.00
    2   17   13    -72.77      0.00
    4   17   13    -92.26      0.00
    6   17   13     62.54      0.00
    8   17   13     42.06      0.00
   10   17   13     76.06      0.00
   12   17   13     -3.90      0.00
   14   17   13    -14.90      0.00
   16   17   13      7.50      0.00
  -17   18   13    -18.81      0.00
  -15   18   13      8.91      0.00
  -13   18   13     -5.65      0.00
  -11   18   13     14.36      0.00
   -9   18   13      1.34      0.00
   -7   18   13    -31.81      0.00
   -5   18   13      8.11      0.00
   -3   18   13    -22.58      0.00
   -1   18   13    -51.84      0.00
    1   18   13     -8.97      0.00
    3   18   13     34.48      0.00
    5   18   13     -6.85      0.00
    7   18   13    -14.80      0.00
    9   18   13     -7.49      0.00
   11   18   13     46.74      0.00
   13   18   13      6.66      0.00
   15   18   13     -0.14      0.00
   17   18   13    -10.53      0.00
  -18   19   13     -2.04      0.00
  -16   19   13     -3.73      0.00
  -14   19   13     11.13      0.00
  -12   19   13      3.35      0.00
  -10   19   13     34.35      0.00
   -8   19   13     10.83      0.00
   -6   19   13     21.03      0.00
   -4   19   13      3.52      0.00
   -2   19   13     -3.34      0.00
    0   19   13     11.75      0.00
    2   19   13    -30.71      0.00
    4   19   13     29.82      0.00
    6   19   13      1.43      0.00
    8   19   13    -21.74      0.00
   10   19   13     79.39      0.00
   12   19   13    -16.29      0.00
   14   19   13      8.52      0.00
   16   19   13     -7.44      0.00
   18   19   13     -7.98      0.00
   12   12   14      5.26      0.00
  -11   13   14      9.67      0.00
   11   13   14     37.22      0.00
   13   13   14    -64.87      0.00
  -12   14   14      0.60      0.00
  -10   14   14    -82.28      0.00
   10   14   14      9.42      0.00
   12   14   14     37.51      0.00
   14   14   14      2.55      0.00
  -13   15   14    -36.78      0.00
  -11   15   14    -27.28      0.00
   -9   15   14     -0.62      0.00
    9   15   14      1.80      0.00
   11   15   14     41.35      0.00
   13   15   14     43.30      0.00
   15   15   14    -25.98      0.00
  -14   16   14     -0.74      0.00
  -12   16   14      4.46      0.00
  -10   16   14    -12.42      0.00
   -8   16   14     32.00      0.00
   -6   16   14   -123.20      0.00
    6   16   14     -4.27      0.00
    8   16   14     45.24      0.00
   10   16   14     30.82      0.00
   12   16   14     20.85      0.00
   14   16   14     -4.26      0.00
   16   16   14     32.54      0.00
  -15   17   14    -25.58      0.00
  -13   17   14     -5.30      0.00
  -11   17   14     -9.26      0.00
   -9   17   14     39.07      0.00
   -7   17   14      3.94      0.00
   -5   17   14     -9.02      0.00
   -3   17   14     24.15      0.00
   -1   17   14    -23.43      0.00
    1   17   14     -9.73      0.00
    3   17   14      9.45      0.00
    5   17   14     37.42      0.00
    7   17   14     -5.69      0.00
    9   17   14      6.47      0.00
   11   17   14    -26.09      0.00
   13   17   14    -15.88      0.00
   15   17   14     16.74      0.00
   17   17   14     12.31      0.00
  -16   18   14    -17.23      0.00
  -14   18   14    -12.31      0.00
  -12   18   14     15.88      0.00
  -10   18   14      2.38      0.00
   -8   18   14     10.38      0.00
   -6   18   14      5.38      0.00
   -4   18   14    -46.97      0.00
   -2   18   14     -2.87      0.00
    0   18   14     37.45      0.00
    2   18   14     54.01      0.00
    4   18   14     -1.75      0.00
    6   18   14    -20.97      0.00
    8   18   14    -12.04      0.00
   10   18   14      1.77      0.00
   12   18   14    -32.85      0.00
   14   18   14     27.27      0.00
   16   18   14      7.20      0.00
   18   18   14      1.00      0.00
  -17   19   14     -1.55      0.00
  -15   19   14    -22.44      0.00
  -13   19   14      9.31      0.00
  -11   19   14     17.95      0.00
   -9   19   14     -5.68      0.00
   -7   19   14     -6.44      0.00
   -5   19   14    -15.16      0.00
   -3   19   14     -0.83      0.00
   -1   19   14     25.31      0.00
    1   19   14    -30.39      0.00
    3   19   14     16.82      0.00
    5   19   14     13.58      0.00
    7   19   14     10.56      0.00
    9   19   14     -1.70      0.00
   11   19   14    -55.83      0.00
   13   19   14     11.34      0.00
   15   19   14      6.83      0.00
   17   19   14      0.94      0.00
   19   19   14     -8.72      0.00
  -12   13   15    -53.91      0.00
  -10   13   15      5.15      0.00
   10   13   15      2.35      0.00
   12   13   15     40.15      0.00
  -13   14   15     23.27      0.00
  -11   14   15    -46.65      0.00
   -9   14   15    -12.26      0.00
    9   14   15    -21.15      0.00
   11   14   15    -52.27      0.00
   13   14   15    -30.48      0.00
  -14   15   15     -8.60      0.00
  -12   15   15      5.50      0.00
  -10   15   15      6.62      0.00
   -8   15   15     32.82      0.00
    8   15   15    -25.38      0.00
   10   15   15     -6.90      0.00
   12   15   15    -21.63      0.00
   14   15   15     16.26      0.00
  -15   16   15    -28.73      0.00
  -13   16   15     -1.52      0.00
  -11   16   15    -28.98      0.00
   -9   16   15    -28.75      0.00
   -7   16   15     19.62      0.00
   -5   16   15      7.19      0.00
    5   16   15     56.02      0.00
    7   16   15     13.40      0.00
    9   16   15      3.11      0.00
   11   16   15      5.86      0.00
   13   16   15    -37.36      0.00
   15   16   15     27.26      0.00
  -16   17   15      0.62      0.00
  -14   17   15    -17.61      0.00
  -12   17   15    -31.94      0.00
  -10   17   15     -4.99      0.00
   -8   17   15     11.25      0.00
   -6   17   15     -3.78      0.00
   -4   17   15     11.82      0.00
   -2   17   15    -47.91      0.00
    0   17   15     21.43      0.00
    2   17   15      3.11      0.00
    4   17   15     21.30      0.00
    6   17   15     -5.48      0.00
    8   17   15      4.00      0.00
   10   17   15     16.47      0.00
   12   17   15     -1.02      0.00
   14   17   15     -4.23      0.00
   16   17   15      0.96      0.00
  -17   18   15      7.40      0.00
  -15   18   15     -8.21      0.00
  -13   18   15     -9.58      0.00
  -11   18   15    -13.72      0.00
   -9   18   15     -9.35      0.00
   -7   18   15    -30.60      0.00
   -5   18   15    -23.48      0.00
   -3   18   15     27.07      0.00
   -1   18   15     34.00      0.00
    1   18   15     -9.27      0.00
    3   18   15      2.47      0.00
    5   18   15      2.06      0.00
    7   18   15     29.46      0.00
    9   18   15     21.65      0.00
   11   18   15      9.86      0.00
   13   18   15      1.03      0.00
   15   18   15      3.78      0.00
   17   18   15      9.14      0.00
  -18   19   15      2.29      0.00
  -16   19   15    -12.96      0.00
  -14   19   15     10.71      0.00
  -12   19   15    -22.03      0.00
  -10   19   15     13.32      0.00
   -8   19   15    -18.87      0.00
   -6   19   15    -10.43      0.00
   -4   19   15     -6.51      0.00
   -2   19   15      4.85      0.00
    0   19   15    -26.92      0.00
    2   19   15     -1.08      0.00
    4   19   15     17.78      0.00
    6   19   15    -25.48      0.00
    8   19   15     14.25      0.00
   10   19   15     -3.05      0.00
   12   19   15     49.17      0.00
   14   19   15      0.64      0.00
   16   19   15      0.80      0.00
   18   19   15     -2.47      0.00
   12   12   16     32.74      0.00
  -11   13   16    -52.40      0.00
   11   13   16      4.51      0.00
   13   13   16     -1.05      0.00
  -12   14   16    -15.63      0.00
  -10   14   16    -38.23      0.00
   -8   14   16    -78.98      0.00
    8   14   16     -7.61      0.00
   10   14   16     26.71      0.00
   12   14   16     26.92      0.00
   14   14   16    -25.33      0.00
  -13   15   16    -19.22      0.00
  -11   15   16    -25.14      0.00
   -9   15   16    -13.55      0.00
   -7   15   16    -55.58      0.00
    7   15   16     56.31      0.00
    9   15   16     -0.36      0.00
   11   15   16      6.64      0.00
   13   15   16      9.93      0.00
   15   15   16    -11.09      0.00
  -14   16   16     -8.16      0.00
  -12   16   16    -14.00      0.00
  -10   16   16      5.66      0.00
   -8   16   16    -16.39      0.00
   -6   16   16    -21.69      0.00
   -4   16   16    -12.77      0.00
   -2   16   16    -25.40      0.00
    2   16   16     84.38      0.00
    4   16   16     24.80      0.00
    6   16   16     -9.40      0.00
    8   16   16     16.19      0.00
   10   16   16      8.62      0.00
   12   16   16     32.58      0.00
   14   16   16     -6.28      0.00
   16   16   16    -30.80      0.00
  -15   17   16    -15.97      0.00
  -13   17   16     10.75      0.00
  -11   17   16      0.60      0.00
   -9   17   16     30.64      0.00
   -7   17   16    -93.68      0.00
   -5   17   16    -20.14      0.00
   -3   17   16    -35.77      0.00
   -1   17   16     21.04      0.00
    1   17   16    -25.78      0.00
    3   17   16    -75.89      0.00
[truncated: 84,264 more chars]
